# Supplementary material for: trans-rac-[1-Oxo-2-phenethyl-3-(2-thien­yl)-1,2,3,4-tetra­hydro­isoquinolin-4-yl]methyl 4-methyl­benzene­sulfonate
Source: Acta Crystallogr Sect E Struct Rep Online. 2008 Sep 17;64(Pt 10):o1955–6. doi: 10.1107/S1600536808029309 (PMC2959401; doi:10.1107/S1600536808029309)
Supplement: Supplementary file 1 [file e-64-o1955-sup1.cif]

##############################################################################
###                                                                        ###
###        Electronic paper (Acta Crystallographica Section E)             ###
###                                                                        ###
##############################################################################
#                                                                            #
# This CIF contains the data in a paper accepted for publication in Acta     #
# Crystallographica Section E. It conforms to the requirements of Notes      #
# for Authors for Section E, and has been peer reviewed under the auspices   #
# of the IUCr Commission on Journals.                                        #
#                                                                            #
# Full details of the Crystallographic Information File format               #
# are given in the paper "The Crystallographic Information File (CIF):       #
# a New Standard Archive File for Crystallography" by S. R. Hall, F. H.      #
# Allen and I. D. Brown [Acta Cryst. (1991), A47, 655-685].                  #
#                                                                            #
# The current version of the core CIF dictionary is obtainable from          #
# ftp://ftp.iucr.org/pub/cif_core.dic. The current version number is 2.4.    #
#                                                                            #
# Software is freely available for graphical display of the structure(s) in  #
# this CIF.  For information consult the CIF home page http://www.iucr.org/  #
# cif/home.html                                                              #
#                                                                            #
# This file may be used for bona fide research purposes within the           #
# scientific community so long as proper attribution is given to the journal # 
# article from which it was obtained.                                        #
#                                                                            #
##############################################################################
                                             
data_global
_audit_creation_method     'PLATON <TABLE ACC> option'
_journal_date_recd_electronic     2008-09-09
_journal_date_accepted     2008-09-12
_journal_name_full     'Acta Crystallographica, Section E'
_journal_year     2008
_journal_volume     64
_journal_issue     10
_journal_page_first     o1955
_journal_page_last     o1956
_journal_paper_category     QO
_journal_coeditor_code     HB2793
_publ_contact_author_name
; Dr. Mehmet Akkurt
;
_publ_contact_author_address
; Department of Physics
  Faculty of Arts and Sciences
  Erciyes University
  38039 Kayseri
  Turkey
;
_publ_contact_author_email     'akkurt@erciyes.edu.tr'
_publ_contact_author_fax     '+90-352-4374933'
_publ_contact_author_phone     '+90-352-4374901 ext. 33106'
_publ_section_title
;\
<i>trans</i>-<i>rac</i>-[1-Oxo-2-phenethyl-3-(2-thienyl)-1,2,3,4-\
tetrahydroisoquinolin-4-yl]methyl 4-methylbenzenesulfonate
;
loop_
    _publ_author_name
    _publ_author_footnote
    _publ_author_address
    'Akkurt, Mehmet' .
;
Department of Physics
Faculty of Arts and Sciences
Erciyes University
38039 Kayseri
Turkey
;
    '\"Ozt\"urk Y\?ild\?ir\?im, Sema' .
;
Department of Physics
Faculty of Arts and Sciences
Erciyes University
38039 Kayseri
Turkey
;
    'Bogdanov, Milen G.' .
;
Faculty of Chemistry
University of Sofia
1, James Bourchier blvd.
1164 Sofia
Bulgaria
;
    'Kandinska, Meglena I.' .
;
Faculty of Chemistry
University of Sofia
1, James Bourchier blvd.
1164 Sofia
Bulgaria
;
    'B\"uy\"ukg\"ung\"or, Orhan' .
;
Department of Physics
Faculty of Arts and Sciences
Ondokuz May\?is University
55139 Samsun
Turkey
;
_publ_section_synopsis     .
data_I
_chemical_name_systematic
;
<i>trans</i>-<i>rac</i>-[1-Oxo-2-phenethyl-3-(2-thienyl)-1,2,3,4-\
tetrahydroisoquinolin-4-yl]methyl 4-methylbenzenesulfonate
;
_chemical_name_common     ?
_chemical_formula_moiety     'C29 H27 N O4 S2'
_chemical_formula_sum     'C29 H27 N O4 S2'
_chemical_formula_structural     ?
_chemical_formula_iupac     'C29 H27 N O4 S2'
_chemical_formula_weight     517.66
_chemical_melting_point     ?
_symmetry_cell_setting     triclinic
_symmetry_space_group_name_H-M     'P -1'
_symmetry_space_group_name_Hall     '-P 1'
loop_
    _symmetry_equiv_pos_site_id
    _symmetry_equiv_pos_as_xyz
    1 x,y,z
    2 -x,-y,-z
_cell_length_a     7.2529(3)
_cell_length_b     8.6727(4)
_cell_length_c     20.9899(10)
_cell_angle_alpha     86.021(4)
_cell_angle_beta     87.396(4)
_cell_angle_gamma     78.330(4)
_cell_volume     1289.24(10)
_cell_formula_units_Z     2
_cell_measurement_reflns_used     39940
_cell_measurement_theta_min     1.95
_cell_measurement_theta_max     27.24
_cell_measurement_temperature     293
_cell_special_details
;
;
_exptl_crystal_description     'prism'
_exptl_crystal_colour     'colourless'
_exptl_crystal_size_max     0.58
_exptl_crystal_size_mid     0.52
_exptl_crystal_size_min     0.48
_exptl_crystal_size_rad     ?
_exptl_crystal_density_diffrn     1.334
_exptl_crystal_density_meas     ?
_exptl_crystal_density_method     'Not Measured'
_exptl_crystal_F_000     544
loop_
    _exptl_crystal_face_index_h
    _exptl_crystal_face_index_k
    _exptl_crystal_face_index_l
    _exptl_crystal_face_perp_dist
    0 -5 1 0.2580
    0 3 4 0.1890
    5 1 6 0.3020
    0 0 -1 0.2160
    0 0 1 0.2810
    -4 -2 5 0.3510
    3 2 -5 0.2970
    4 3 5 0.2860
    1 1 6 0.2730
    -5 -5 -3 0.3340
    3 4 3 0.2690
    3 0 -5 0.3460
    3 7 -2 0.2310
    0 6 -1 0.2440
    -8 2 3 0.3210
    -2 -2 1 0.3110
    2 4 -5 0.2330
    -1 3 -5 0.2920
    0 -4 6 0.2820
    -2 0 -1 0.2840
    2 3 -7 0.2450
    0 1 -8 0.2160
    -3 -1 -4 0.2430
    2 1 -8 0.2700
    1 -2 -9 0.2550
    0 -3 -4 0.2680
_exptl_absorpt_coefficient_mu     0.243
_exptl_absorpt_correction_type     'integration'
_exptl_absorpt_process_details     '(X-RED32; Stoe & Cie, 2002)'
_exptl_absorpt_correction_T_min     0.872
_exptl_absorpt_correction_T_max     0.892
_exptl_special_details
;
;
_diffrn_ambient_temperature     293
_diffrn_radiation_type     'Mo K\a'
_diffrn_radiation_wavelength     0.71073
_diffrn_radiation_monochromator     'plane graphite'
_diffrn_measurement_device_type     'STOE IPDS 2'
_diffrn_measurement_device     '2-circle goniometer'
_diffrn_measurement_method     '\w scans'
_diffrn_detector_area_resol_mean     6.67
_diffrn_reflns_number     24485
_diffrn_reflns_av_R_equivalents     0.0262
_diffrn_reflns_av_sigmaI/netI     0.0168
_diffrn_reflns_theta_min     1.95
_diffrn_reflns_theta_max     26.78
_diffrn_reflns_theta_full     26.78
_diffrn_measured_fraction_theta_max     0.984
_diffrn_measured_fraction_theta_full     0.984
_diffrn_reflns_limit_h_min     -9
_diffrn_reflns_limit_h_max     9
_diffrn_reflns_limit_k_min     -10
_diffrn_reflns_limit_k_max     10
_diffrn_reflns_limit_l_min     -26
_diffrn_reflns_limit_l_max     26
_diffrn_reflns_reduction_process
;
;
_diffrn_standards_number     0
_diffrn_standards_interval_count     .
_diffrn_standards_interval_time     .
_diffrn_standards_decay_%     ?
_refine_special_details
;
Refinement on <i>F</i>^2^ for ALL reflections except those flagged by the user
for potential systematic errors. Weighted <i>R</i>-factors <i>wR</i> and all
goodnesses of fit <i>S</i> are based on <i>F</i>^2^, conventional
<i>R</i>-factors <i>R</i> are based on <i>F</i>, with <i>F</i> set to zero for
negative <i>F</i>^2^. The observed criterion of <i>F</i>^2^ > \s(<i>F</i>^2^)
is used only for calculating -<i>R</i>-factor-obs <i>etc</i>. and is not
relevant to the choice of reflections for refinement. <i>R</i>-factors based
on <i>F</i>^2^ are statistically about twice as large as those based on
<i>F</i>, and <i>R</i>-factors based on ALL data will be even larger.
;
_reflns_number_total     5417
_reflns_number_gt     4537
_reflns_threshold_expression     I>2\s(I)
_refine_ls_structure_factor_coef     Fsqd
_refine_ls_matrix_type     full
_refine_ls_R_factor_all     0.1006
_refine_ls_R_factor_gt     0.0905
_refine_ls_wR_factor_gt     0.2919
_refine_ls_wR_factor_ref     0.3065
_refine_ls_goodness_of_fit_ref     1.360
_refine_ls_restrained_S_all     1.360
_refine_ls_number_reflns     5417
_refine_ls_number_parameters     328
_refine_ls_number_restraints     0
_refine_ls_number_constraints     ?
_refine_ls_hydrogen_treatment     'constr'
_refine_ls_weighting_scheme     'calc'
_refine_ls_weighting_details
         'calc w=1/[\s^2^(Fo^2^)+(0.2000P)^2^]         where P=(Fo^2^+2Fc^2^)/3'
_atom_sites_solution_hydrogens     'geom'
_atom_sites_solution_primary     'direct'
_atom_sites_solution_secondary     'difmap'
_refine_ls_shift/su_max     0.000
_refine_ls_shift/su_mean     0.000
_refine_diff_density_max     2.043
_refine_diff_density_min     -1.131
_refine_ls_extinction_method     'none'
_refine_ls_abs_structure_details     ?
_refine_ls_abs_structure_Flack     .
loop_
    _atom_type_symbol
    _atom_type_description
    _atom_type_scat_dispersion_real
    _atom_type_scat_dispersion_imag
    _atom_type_scat_source
    S S 0.1246 0.1234 'International Tables Vol C Tables 4.2.6.8 and 6.1.1.4'
    O O 0.0106 0.0060 'International Tables Vol C Tables 4.2.6.8 and 6.1.1.4'
    N N 0.0061 0.0033 'International Tables Vol C Tables 4.2.6.8 and 6.1.1.4'
    H H 0.0000 0.0000 'International Tables Vol C Tables 4.2.6.8 and 6.1.1.4'
    C C 0.0033 0.0016 'International Tables Vol C Tables 4.2.6.8 and 6.1.1.4'
_computing_data_collection     'X-AREA (Stoe & Cie, 2002)'
_computing_cell_refinement     'X-AREA (Stoe & Cie, 2002)'
_computing_data_reduction     'X-RED32 (Stoe & Cie, 2002)'
_computing_structure_solution     'SIR97 (Altomare <i>et al.</i>,  1999)'
_computing_structure_refinement     'SHELXL97 (Sheldrick, 2008)'
_computing_molecular_graphics     'ORTEP-3 for Windows (Farrugia, 1997)'
_computing_publication_material     'WINGX (Farrugia, 1999)'
loop_
    _atom_site_type_symbol
    _atom_site_label
    _atom_site_fract_x
    _atom_site_fract_y
    _atom_site_fract_z
    _atom_site_U_iso_or_equiv
    _atom_site_thermal_displace_type
    _atom_site_calc_flag
    _atom_site_refinement_flags
    _atom_site_occupancy
    S S1 0.03368(13) 0.63784(11) 0.12882(4) 0.0578(3) Uani . . 1.000
    S S2 -0.29088(17) 0.44287(14) 0.45285(5) 0.0773(4) Uani . . 1.000
    O O1 -0.0694(5) 0.7915(3) 0.11138(12) 0.0735(10) Uani . . 1.000
    O O2 0.2311(4) 0.6020(4) 0.11655(14) 0.0790(10) Uani . . 1.000
    O O3 0.0077(4) 0.6048(3) 0.20349(10) 0.0617(8) Uani . . 1.000
    O O4 -0.6871(3) 0.6854(3) 0.33989(14) 0.0648(9) Uani . . 1.000
    N N1 -0.3988(3) 0.5354(3) 0.31787(12) 0.0412(7) Uani . . 1.000
    C C1 -0.0691(5) 0.4960(4) 0.09658(15) 0.0562(10) Uani . . 1.000
    C C2 0.0407(6) 0.3512(5) 0.0825(2) 0.0755(16) Uani . . 1.000
    C C3 -0.0429(8) 0.2421(6) 0.0565(3) 0.0875(17) Uani . . 1.000
    C C4 -0.2337(7) 0.2725(5) 0.04587(19) 0.0735(13) Uani . . 1.000
    C C5 -0.3386(6) 0.4142(6) 0.0618(2) 0.0726(14) Uani . . 1.000
    C C6 -0.2604(5) 0.5268(5) 0.08621(18) 0.0635(11) Uani . . 1.000
    C C7 -0.3220(11) 0.1501(8) 0.0164(3) 0.103(2) Uani . . 1.000
    C C8 -0.1329(4) 0.7120(3) 0.23876(13) 0.0446(8) Uani . . 1.000
    C C9 -0.1186(3) 0.6570(3) 0.30901(12) 0.0351(7) Uani . . 1.000
    C C10 -0.2305(3) 0.7881(3) 0.34681(12) 0.0359(7) Uani . . 1.000
    C C11 -0.1458(4) 0.9049(3) 0.36804(15) 0.0451(8) Uani . . 1.000
    C C12 -0.2536(6) 1.0252(4) 0.40202(17) 0.0569(10) Uani . . 1.000
    C C13 -0.4427(5) 1.0301(4) 0.41386(17) 0.0585(10) Uani . . 1.000
    C C14 -0.5271(4) 0.9165(4) 0.39273(17) 0.0532(9) Uani . . 1.000
    C C15 -0.4213(4) 0.7938(3) 0.35887(13) 0.0397(7) Uani . . 1.000
    C C16 -0.5138(4) 0.6687(4) 0.33822(14) 0.0430(8) Uani . . 1.000
    C C17 -0.1943(3) 0.5055(3) 0.32432(12) 0.0360(7) Uani . . 1.000
    C C18 -0.1405(3) 0.4301(3) 0.38941(13) 0.0376(7) Uani . . 1.000
    C C19 0.0641(3) 0.3302(3) 0.40474(9) 0.0283(6) Uani . . 1.000
    C C20 0.0312(6) 0.2882(5) 0.47633(19) 0.0633(11) Uani . . 1.000
    C C21 -0.1398(6) 0.3405(4) 0.50120(17) 0.0648(13) Uani . . 1.000
    C C22 -0.4795(4) 0.3999(4) 0.30376(15) 0.0495(9) Uani . . 1.000
    C C23 -0.4857(6) 0.3814(5) 0.23322(17) 0.0619(11) Uani . . 1.000
    C C24 -0.5652(5) 0.2386(4) 0.21943(15) 0.0513(9) Uani . . 1.000
    C C25 -0.4571(6) 0.1171(5) 0.1868(2) 0.0683(12) Uani . . 1.000
    C C26 -0.5350(8) -0.0092(5) 0.1723(3) 0.0870(18) Uani . . 1.000
    C C27 -0.7133(8) -0.0202(5) 0.1926(3) 0.090(2) Uani . . 1.000
    C C28 -0.8215(7) 0.1004(7) 0.2275(3) 0.092(2) Uani . . 1.000
    C C29 -0.7476(6) 0.2293(5) 0.2385(2) 0.0688(14) Uani . . 1.000
    H H2 0.16880 0.32830 0.09050 0.0910 Uiso calc R 1.000
    H H3 0.03060 0.14590 0.04590 0.1050 Uiso calc R 1.000
    H H5 -0.46770 0.43490 0.05570 0.0870 Uiso calc R 1.000
    H H6 -0.33490 0.62340 0.09580 0.0760 Uiso calc R 1.000
    H H7A -0.35930 0.18720 -0.02620 0.1540 Uiso calc R 1.000
    H H7B -0.43050 0.13350 0.04180 0.1540 Uiso calc R 1.000
    H H7C -0.23190 0.05260 0.01500 0.1540 Uiso calc R 1.000
    H H8A -0.25770 0.71120 0.22420 0.0540 Uiso calc R 1.000
    H H8B -0.11040 0.81860 0.23240 0.0540 Uiso calc R 1.000
    H H9 0.01370 0.63840 0.32080 0.0420 Uiso calc R 1.000
    H H11 -0.01820 0.90240 0.35960 0.0540 Uiso calc R 1.000
    H H12 -0.19770 1.10280 0.41680 0.0680 Uiso calc R 1.000
    H H13 -0.51390 1.11130 0.43640 0.0700 Uiso calc R 1.000
    H H14 -0.65510 0.92090 0.40090 0.0640 Uiso calc R 1.000
    H H17 -0.13800 0.43030 0.29270 0.0430 Uiso calc R 1.000
    H H19 0.17110 0.30490 0.37840 0.0340 Uiso calc R 1.000
    H H20 0.12680 0.22890 0.50100 0.0760 Uiso calc R 1.000
    H H21 -0.17070 0.31930 0.54400 0.0780 Uiso calc R 1.000
    H H22A -0.60630 0.41290 0.32220 0.0590 Uiso calc R 1.000
    H H22B -0.40510 0.30460 0.32370 0.0590 Uiso calc R 1.000
    H H23A -0.35940 0.37080 0.21450 0.0740 Uiso calc R 1.000
    H H23B -0.56290 0.47550 0.21340 0.0740 Uiso calc R 1.000
    H H25 -0.33280 0.11990 0.17470 0.0820 Uiso calc R 1.000
    H H26 -0.46430 -0.08790 0.14830 0.1040 Uiso calc R 1.000
    H H27 -0.76280 -0.10670 0.18340 0.1070 Uiso calc R 1.000
    H H28 -0.94180 0.09300 0.24300 0.1100 Uiso calc R 1.000
    H H29 -0.82200 0.31230 0.25920 0.0830 Uiso calc R 1.000
loop_
    _atom_site_aniso_label
    _atom_site_aniso_U_11
    _atom_site_aniso_U_22
    _atom_site_aniso_U_33
    _atom_site_aniso_U_12
    _atom_site_aniso_U_13
    _atom_site_aniso_U_23
    S1 0.0696(6) 0.0664(6) 0.0362(4) -0.0129(4) 0.0092(3) -0.0030(3)
    S2 0.0886(8) 0.0798(7) 0.0602(6) -0.0132(5) 0.0112(5) -0.0016(5)
    O1 0.109(2) 0.0652(16) 0.0445(13) -0.0169(14) 0.0046(13) 0.0039(11)
    O2 0.0700(16) 0.110(2) 0.0585(16) -0.0238(15) 0.0145(13) -0.0087(15)
    O3 0.0799(16) 0.0613(13) 0.0357(11) 0.0033(11) 0.0104(10) -0.0042(9)
    O4 0.0301(10) 0.0819(17) 0.0867(18) -0.0192(10) 0.0030(10) -0.0149(14)
    N1 0.0336(10) 0.0471(12) 0.0478(13) -0.0179(9) -0.0014(9) -0.0082(10)
    C1 0.0664(19) 0.0632(18) 0.0348(13) -0.0045(15) 0.0080(13) -0.0060(12)
    C2 0.070(2) 0.077(3) 0.074(3) 0.0044(19) -0.0009(19) -0.023(2)
    C3 0.094(3) 0.076(3) 0.086(3) 0.007(2) -0.009(2) -0.027(2)
    C4 0.100(3) 0.078(2) 0.0468(18) -0.028(2) 0.0008(18) -0.0057(17)
    C5 0.061(2) 0.098(3) 0.057(2) -0.0111(19) -0.0052(16) -0.0051(19)
    C6 0.065(2) 0.067(2) 0.0523(18) 0.0027(16) -0.0040(15) -0.0067(15)
    C7 0.141(5) 0.107(4) 0.074(3) -0.051(4) -0.013(3) -0.017(3)
    C8 0.0441(13) 0.0495(14) 0.0388(14) -0.0091(11) 0.0072(11) 0.0015(11)
    C9 0.0308(10) 0.0401(12) 0.0361(12) -0.0118(9) 0.0023(9) -0.0035(9)
    C10 0.0378(12) 0.0361(12) 0.0359(12) -0.0130(9) -0.0006(9) -0.0004(9)
    C11 0.0488(14) 0.0408(13) 0.0491(15) -0.0170(11) -0.0061(12) -0.0009(11)
    C12 0.082(2) 0.0363(13) 0.0566(18) -0.0194(14) -0.0076(16) -0.0060(12)
    C13 0.077(2) 0.0389(14) 0.0564(18) -0.0045(14) 0.0073(16) -0.0088(13)
    C14 0.0483(15) 0.0509(16) 0.0569(18) -0.0030(12) 0.0096(13) -0.0064(13)
    C15 0.0369(12) 0.0394(13) 0.0427(13) -0.0078(10) 0.0009(10) -0.0020(10)
    C16 0.0323(12) 0.0529(15) 0.0464(14) -0.0140(10) -0.0004(10) -0.0055(12)
    C17 0.0341(11) 0.0405(12) 0.0360(12) -0.0132(9) 0.0024(9) -0.0066(9)
    C18 0.0398(12) 0.0363(12) 0.0384(13) -0.0117(9) 0.0022(10) -0.0041(9)
    C19 0.0316(10) 0.0348(11) 0.0186(9) -0.0109(8) -0.0072(7) 0.0149(8)
    C20 0.073(2) 0.0623(19) 0.0561(19) -0.0200(16) -0.0158(16) 0.0135(15)
    C21 0.102(3) 0.0588(19) 0.0415(16) -0.0379(19) 0.0130(17) -0.0047(14)
    C22 0.0547(16) 0.0554(16) 0.0473(15) -0.0309(13) -0.0040(12) -0.0044(12)
    C23 0.085(2) 0.065(2) 0.0466(17) -0.0408(18) -0.0047(16) -0.0017(15)
    C24 0.0588(17) 0.0537(16) 0.0467(16) -0.0195(13) -0.0095(13) -0.0098(13)
    C25 0.066(2) 0.074(2) 0.065(2) -0.0102(17) -0.0058(17) -0.0131(18)
    C26 0.115(4) 0.054(2) 0.091(3) -0.002(2) -0.018(3) -0.032(2)
    C27 0.112(4) 0.058(2) 0.110(4) -0.036(2) -0.027(3) -0.014(2)
    C28 0.084(3) 0.102(4) 0.106(4) -0.057(3) -0.009(3) -0.012(3)
    C29 0.064(2) 0.068(2) 0.081(3) -0.0231(17) 0.0036(18) -0.026(2)
_geom_special_details
;
Bond distances, angles <i>etc</i>. have been calculated using the rounded
fractional coordinates. All su's are estimated from the variances of the
(full) variance-covariance matrix. The cell e.s.d.'s are taken into account in
the estimation of distances, angles and torsion angles
;
loop_
    _geom_bond_atom_site_label_1
    _geom_bond_atom_site_label_2
    _geom_bond_site_symmetry_1
    _geom_bond_site_symmetry_2
    _geom_bond_distance
    _geom_bond_publ_flag
    S1 O1 . . 1.422(3) n
    S1 O2 . . 1.418(3) n
    S1 O3 . . 1.583(2) n
    S1 C1 . . 1.749(4) n
    S2 C18 . . 1.678(3) n
    S2 C21 . . 1.613(4) n
    O3 C8 . . 1.448(4) no
    O4 C16 . . 1.235(4) no
    N1 C16 . . 1.364(4) no
    N1 C17 . . 1.464(3) no
    N1 C22 . . 1.468(4) no
    C1 C2 . . 1.387(5) no
    C1 C6 . . 1.383(5) no
    C2 C3 . . 1.376(7) no
    C3 C4 . . 1.381(8) no
    C4 C5 . . 1.363(7) no
    C4 C7 . . 1.524(8) no
    C5 C6 . . 1.363(6) no
    C8 C9 . . 1.520(4) no
    C9 C10 . . 1.508(4) no
    C9 C17 . . 1.532(3) no
    C10 C11 . . 1.393(4) no
    C10 C15 . . 1.387(4) no
    C11 C12 . . 1.390(5) no
    C12 C13 . . 1.375(6) no
    C13 C14 . . 1.368(5) no
    C14 C15 . . 1.397(4) no
    C15 C16 . . 1.484(4) no
    C17 C18 . . 1.506(4) no
    C18 C19 . . 1.594(3) no
    C19 C20 . . 1.541(4) no
    C20 C21 . . 1.328(6) no
    C22 C23 . . 1.504(5) no
    C23 C24 . . 1.518(6) no
    C24 C25 . . 1.383(5) no
    C24 C29 . . 1.381(6) no
    C25 C26 . . 1.387(7) no
    C26 C27 . . 1.363(8) no
    C27 C28 . . 1.403(8) no
    C28 C29 . . 1.371(7) no
    C2 H2 . . 0.9300 no
    C3 H3 . . 0.9300 no
    C5 H5 . . 0.9300 no
    C6 H6 . . 0.9300 no
    C7 H7A . . 0.9600 no
    C7 H7B . . 0.9600 no
    C7 H7C . . 0.9600 no
    C8 H8A . . 0.9700 no
    C8 H8B . . 0.9700 no
    C9 H9 . . 0.9800 no
    C11 H11 . . 0.9300 no
    C12 H12 . . 0.9300 no
    C13 H13 . . 0.9300 no
    C14 H14 . . 0.9300 no
    C17 H17 . . 0.9800 no
    C19 H19 . . 0.9300 no
    C20 H20 . . 0.9300 no
    C21 H21 . . 0.9300 no
    C22 H22A . . 0.9700 no
    C22 H22B . . 0.9700 no
    C23 H23A . . 0.9700 no
    C23 H23B . . 0.9700 no
    C25 H25 . . 0.9300 no
    C26 H26 . . 0.9300 no
    C27 H27 . . 0.9300 no
    C28 H28 . . 0.9300 no
    C29 H29 . . 0.9300 no
loop_
    _geom_angle_atom_site_label_1
    _geom_angle_atom_site_label_2
    _geom_angle_atom_site_label_3
    _geom_angle_site_symmetry_1
    _geom_angle_site_symmetry_2
    _geom_angle_site_symmetry_3
    _geom_angle
    _geom_angle_publ_flag
    O1 S1 O2 . . . 119.4(2) n
    O1 S1 O3 . . . 108.65(15) n
    O1 S1 C1 . . . 109.86(18) n
    O2 S1 O3 . . . 104.97(17) n
    O2 S1 C1 . . . 109.28(18) n
    O3 S1 C1 . . . 103.47(15) n
    C18 S2 C21 . . . 94.67(18) n
    S1 O3 C8 . . . 119.2(2) no
    C16 N1 C17 . . . 122.1(2) no
    C16 N1 C22 . . . 119.8(2) no
    C17 N1 C22 . . . 116.4(2) no
    S1 C1 C2 . . . 120.0(3) no
    S1 C1 C6 . . . 120.1(3) no
    C2 C1 C6 . . . 119.9(4) no
    C1 C2 C3 . . . 118.9(4) no
    C2 C3 C4 . . . 121.4(5) no
    C3 C4 C5 . . . 118.3(4) no
    C3 C4 C7 . . . 120.2(5) no
    C5 C4 C7 . . . 121.5(5) no
    C4 C5 C6 . . . 122.1(4) no
    C1 C6 C5 . . . 119.4(4) no
    O3 C8 C9 . . . 107.6(2) no
    C8 C9 C10 . . . 107.4(2) no
    C8 C9 C17 . . . 112.4(2) no
    C10 C9 C17 . . . 109.79(19) no
    C9 C10 C11 . . . 120.9(2) no
    C9 C10 C15 . . . 119.1(2) no
    C11 C10 C15 . . . 120.0(2) no
    C10 C11 C12 . . . 119.4(3) no
    C11 C12 C13 . . . 120.3(3) no
    C12 C13 C14 . . . 120.6(3) no
    C13 C14 C15 . . . 120.1(3) no
    C10 C15 C14 . . . 119.6(3) no
    C10 C15 C16 . . . 121.0(2) no
    C14 C15 C16 . . . 119.4(3) no
    O4 C16 N1 . . . 122.1(3) no
    O4 C16 C15 . . . 121.0(3) no
    N1 C16 C15 . . . 117.0(3) no
    N1 C17 C9 . . . 110.8(2) no
    N1 C17 C18 . . . 110.7(2) no
    C9 C17 C18 . . . 112.6(2) no
    S2 C18 C17 . . . 123.12(18) no
    S2 C18 C19 . . . 113.48(18) no
    C17 C18 C19 . . . 123.4(2) no
    C18 C19 C20 . . . 98.8(2) no
    C19 C20 C21 . . . 117.0(3) no
    S2 C21 C20 . . . 116.0(3) no
    N1 C22 C23 . . . 112.6(3) no
    C22 C23 C24 . . . 111.9(3) no
    C23 C24 C25 . . . 120.5(3) no
    C23 C24 C29 . . . 120.4(3) no
    C25 C24 C29 . . . 119.1(4) no
    C24 C25 C26 . . . 119.6(4) no
    C25 C26 C27 . . . 121.2(5) no
    C26 C27 C28 . . . 119.3(5) no
    C27 C28 C29 . . . 119.2(5) no
    C24 C29 C28 . . . 121.5(4) no
    C1 C2 H2 . . . 120.00 no
    C3 C2 H2 . . . 121.00 no
    C2 C3 H3 . . . 119.00 no
    C4 C3 H3 . . . 119.00 no
    C4 C5 H5 . . . 119.00 no
    C6 C5 H5 . . . 119.00 no
    C1 C6 H6 . . . 120.00 no
    C5 C6 H6 . . . 120.00 no
    C4 C7 H7A . . . 109.00 no
    C4 C7 H7B . . . 109.00 no
    C4 C7 H7C . . . 109.00 no
    H7A C7 H7B . . . 109.00 no
    H7A C7 H7C . . . 110.00 no
    H7B C7 H7C . . . 109.00 no
    O3 C8 H8A . . . 110.00 no
    O3 C8 H8B . . . 110.00 no
    C9 C8 H8A . . . 110.00 no
    C9 C8 H8B . . . 110.00 no
    H8A C8 H8B . . . 109.00 no
    C8 C9 H9 . . . 109.00 no
    C10 C9 H9 . . . 109.00 no
    C17 C9 H9 . . . 109.00 no
    C10 C11 H11 . . . 120.00 no
    C12 C11 H11 . . . 120.00 no
    C11 C12 H12 . . . 120.00 no
    C13 C12 H12 . . . 120.00 no
    C12 C13 H13 . . . 120.00 no
    C14 C13 H13 . . . 120.00 no
    C13 C14 H14 . . . 120.00 no
    C15 C14 H14 . . . 120.00 no
    N1 C17 H17 . . . 108.00 no
    C9 C17 H17 . . . 108.00 no
    C18 C17 H17 . . . 108.00 no
    C18 C19 H19 . . . 131.00 no
    C20 C19 H19 . . . 131.00 no
    C19 C20 H20 . . . 122.00 no
    C21 C20 H20 . . . 122.00 no
    S2 C21 H21 . . . 122.00 no
    C20 C21 H21 . . . 122.00 no
    N1 C22 H22A . . . 109.00 no
    N1 C22 H22B . . . 109.00 no
    C23 C22 H22A . . . 109.00 no
    C23 C22 H22B . . . 109.00 no
    H22A C22 H22B . . . 108.00 no
    C22 C23 H23A . . . 109.00 no
    C22 C23 H23B . . . 109.00 no
    C24 C23 H23A . . . 109.00 no
    C24 C23 H23B . . . 109.00 no
    H23A C23 H23B . . . 108.00 no
    C24 C25 H25 . . . 120.00 no
    C26 C25 H25 . . . 120.00 no
    C25 C26 H26 . . . 119.00 no
    C27 C26 H26 . . . 119.00 no
    C26 C27 H27 . . . 120.00 no
    C28 C27 H27 . . . 120.00 no
    C27 C28 H28 . . . 120.00 no
    C29 C28 H28 . . . 120.00 no
    C24 C29 H29 . . . 119.00 no
    C28 C29 H29 . . . 119.00 no
loop_
    _geom_torsion_atom_site_label_1
    _geom_torsion_atom_site_label_2
    _geom_torsion_atom_site_label_3
    _geom_torsion_atom_site_label_4
    _geom_torsion_site_symmetry_1
    _geom_torsion_site_symmetry_2
    _geom_torsion_site_symmetry_3
    _geom_torsion_site_symmetry_4
    _geom_torsion
    _geom_torsion_publ_flag
    O1 S1 O3 C8 . . . . 11.0(3) no
    O2 S1 O3 C8 . . . . 139.7(3) no
    C1 S1 O3 C8 . . . . -105.8(3) no
    O1 S1 C1 C2 . . . . 152.1(3) no
    O2 S1 C1 C2 . . . . 19.3(4) no
    O3 S1 C1 C2 . . . . -92.1(3) no
    O1 S1 C1 C6 . . . . -29.2(3) no
    O2 S1 C1 C6 . . . . -161.9(3) no
    O3 S1 C1 C6 . . . . 86.7(3) no
    C21 S2 C18 C19 . . . . 0.4(2) no
    C18 S2 C21 C20 . . . . 0.0(3) no
    C21 S2 C18 C17 . . . . -179.7(2) no
    S1 O3 C8 C9 . . . . -176.8(2) no
    C17 N1 C16 C15 . . . . 8.5(4) no
    C17 N1 C16 O4 . . . . -171.1(3) no
    C22 N1 C16 O4 . . . . -6.6(4) no
    C16 N1 C17 C18 . . . . 85.2(3) no
    C17 N1 C22 C23 . . . . -89.1(3) no
    C16 N1 C17 C9 . . . . -40.4(3) no
    C22 N1 C16 C15 . . . . 173.0(3) no
    C16 N1 C22 C23 . . . . 105.6(3) no
    C22 N1 C17 C18 . . . . -79.8(3) no
    C22 N1 C17 C9 . . . . 154.6(2) no
    C6 C1 C2 C3 . . . . 1.9(6) no
    C2 C1 C6 C5 . . . . -0.4(6) no
    S1 C1 C2 C3 . . . . -179.3(4) no
    S1 C1 C6 C5 . . . . -179.2(3) no
    C1 C2 C3 C4 . . . . -1.8(8) no
    C2 C3 C4 C5 . . . . 0.0(8) no
    C2 C3 C4 C7 . . . . 179.4(5) no
    C7 C4 C5 C6 . . . . -177.8(4) no
    C3 C4 C5 C6 . . . . 1.6(7) no
    C4 C5 C6 C1 . . . . -1.4(6) no
    O3 C8 C9 C17 . . . . -72.4(3) no
    O3 C8 C9 C10 . . . . 166.8(2) no
    C8 C9 C10 C15 . . . . 88.0(3) no
    C10 C9 C17 C18 . . . . -73.8(2) no
    C17 C9 C10 C11 . . . . 147.2(2) no
    C17 C9 C10 C15 . . . . -34.5(3) no
    C10 C9 C17 N1 . . . . 50.8(3) no
    C8 C9 C10 C11 . . . . -90.2(3) no
    C8 C9 C17 C18 . . . . 166.7(2) no
    C8 C9 C17 N1 . . . . -68.7(3) no
    C9 C10 C11 C12 . . . . 179.1(3) no
    C15 C10 C11 C12 . . . . 0.9(4) no
    C11 C10 C15 C14 . . . . -0.5(4) no
    C9 C10 C15 C16 . . . . 3.3(4) no
    C11 C10 C15 C16 . . . . -178.4(3) no
    C9 C10 C15 C14 . . . . -178.7(3) no
    C10 C11 C12 C13 . . . . -0.9(5) no
    C11 C12 C13 C14 . . . . 0.4(5) no
    C12 C13 C14 C15 . . . . 0.1(5) no
    C13 C14 C15 C10 . . . . -0.1(5) no
    C13 C14 C15 C16 . . . . 178.0(3) no
    C10 C15 C16 O4 . . . . -168.7(3) no
    C14 C15 C16 N1 . . . . -166.3(3) no
    C14 C15 C16 O4 . . . . 13.4(4) no
    C10 C15 C16 N1 . . . . 11.7(4) no
    N1 C17 C18 C19 . . . . 158.4(2) no
    N1 C17 C18 S2 . . . . -21.5(3) no
    C9 C17 C18 C19 . . . . -77.0(3) no
    C9 C17 C18 S2 . . . . 103.1(2) no
    S2 C18 C19 C20 . . . . -0.6(3) no
    C17 C18 C19 C20 . . . . 179.5(3) no
    C18 C19 C20 C21 . . . . 0.6(4) no
    C19 C20 C21 S2 . . . . -0.4(5) no
    N1 C22 C23 C24 . . . . 178.7(3) no
    C22 C23 C24 C25 . . . . -118.9(4) no
    C22 C23 C24 C29 . . . . 62.1(5) no
    C23 C24 C25 C26 . . . . -177.3(4) no
    C29 C24 C25 C26 . . . . 1.8(6) no
    C23 C24 C29 C28 . . . . -178.9(4) no
    C25 C24 C29 C28 . . . . 2.0(6) no
    C24 C25 C26 C27 . . . . -3.6(8) no
    C25 C26 C27 C28 . . . . 1.5(9) no
    C26 C27 C28 C29 . . . . 2.2(9) no
    C27 C28 C29 C24 . . . . -4.0(8) no
loop_
    _geom_hbond_atom_site_label_D
    _geom_hbond_atom_site_label_H
    _geom_hbond_atom_site_label_A
    _geom_hbond_site_symmetry_A
    _geom_hbond_distance_DH
    _geom_hbond_distance_HA
    _geom_hbond_distance_DA
    _geom_hbond_angle_DHA
    _geom_hbond_publ_flag
    C9 H9 O4 1_655 0.98 2.34 3.285(3) 161 yes
    C12 H12 Cg1 1_565 0.93 2.65 3.567(4) 168 yes
