# Supplementary material for: trans-rac-[1-Oxo-2-phenethyl-3-(2-thien­yl)-1,2,3,4-tetra­hydro­isoquinolin-4-yl]methyl 4-methyl­benzene­sulfonate
Source: Acta Crystallogr Sect E Struct Rep Online. 2008 Sep 17;64(Pt 10):o1955–6. doi: 10.1107/S1600536808029309 (PMC2959401; doi:10.1107/S1600536808029309)
Supplement: Supplementary file 2 [file e-64-o1955-Isup2.hkl]

#
# h,k,l, Fc-squared, Fo-squared, sigma(Fo-squared) and status flag
#
data_I
_shelx_title ' BUL2'
_shelx_refln_list_code          4
_shelx_F_calc_maximum      228.25
_exptl_crystal_F_000       544.00
_reflns_d_resolution_high  0.7886
 
loop_
 _symmetry_equiv_pos_as_xyz
 'x, y, z'
 '-x, -y, -z'
 
_cell_length_a     7.2529
_cell_length_b     8.6727
_cell_length_c    20.9899
_cell_angle_alpha  86.021
_cell_angle_beta   87.396
_cell_angle_gamma  78.330
 
_shelx_F_squared_multiplier     1.000
 
loop_
 _refln_index_h
 _refln_index_k
 _refln_index_l
 _refln_F_squared_calc
 _refln_F_squared_meas
 _refln_F_squared_sigma
 _refln_observed_status
   1   0   0      571.71     1174.08      4.05 o
   2   0   0      706.35     1327.99      6.29 o
   3   0   0        1.58        2.43      0.95 o
   4   0   0     1191.87     1438.30      6.09 o
   5   0   0       57.28       53.18      0.93 o
   6   0   0        1.56        2.52      0.94 o
   7   0   0       21.47       21.73      1.03 o
   8   0   0        0.00        0.46      1.14 o
  -8   1   0        0.96        1.51      1.04 o
  -7   1   0       87.67       95.54      1.06 o
  -6   1   0        0.71        1.28      0.84 o
  -5   1   0        0.14        2.15      0.82 o
  -4   1   0      300.30      227.62      2.21 o
  -3   1   0       72.15       25.12      0.86 o
  -2   1   0     1317.17     1155.73      4.88 o
  -1   1   0     3679.13     4557.90     19.81 o
   0   1   0     9053.09     9578.34     32.17 o
   1   1   0     2260.46     3481.57     64.01 o
   2   1   0     1971.63     2958.26     10.94 o
   3   1   0     2594.21     3046.35     18.32 o
   4   1   0       39.35       34.20      0.95 o
   5   1   0        4.98        0.86      0.88 o
   6   1   0       42.42       42.66      1.05 o
   7   1   0      152.71      126.63      1.83 o
   8   1   0        7.30        4.68      0.99 o
   9   1   0       12.37       14.81      1.27 o
  -8   2   0        5.01        5.63      0.99 o
  -7   2   0       33.78       38.84      0.93 o
  -6   2   0        6.63       11.08      0.93 o
  -5   2   0        0.15        1.75      0.84 o
  -4   2   0      109.97       60.16      1.15 o
  -3   2   0      178.99      344.34      1.33 o
  -2   2   0       83.59      110.52      1.01 o
   0   2   0       49.45      134.13     55.09 o
   1   2   0     9097.39     9119.96    174.68 o
   2   2   0     1767.01     1849.91     10.26 o
   3   2   0       16.11       14.02      1.05 o
   4   2   0        2.79        2.91      0.95 o
   5   2   0       13.01        2.57      1.01 o
   6   2   0        7.14        6.74      1.06 o
   7   2   0       44.86       43.47      1.15 o
   8   2   0        5.13       10.12      1.12 o
   9   2   0       23.81       26.43      1.23 o
  -8   3   0        4.33        7.39      1.06 o
  -7   3   0       10.15       10.75      0.94 o
  -6   3   0      151.50      134.79      1.37 o
  -5   3   0      325.78      377.03      2.91 o
  -4   3   0       61.61       67.09      1.21 o
  -3   3   0        0.25        2.98      0.85 o
  -2   3   0     1351.83     1548.16      6.75 o
  -1   3   0      607.24      384.69      1.52 o
   0   3   0     1525.52     1969.86      9.87 o
   1   3   0     5640.79     5987.55     90.96 o
   2   3   0      516.71      706.74      6.78 o
   3   3   0       57.88      150.76      2.44 o
   4   3   0      329.59      305.74      3.04 o
   5   3   0       83.97       80.18      1.22 o
   6   3   0        6.55        5.28      1.06 o
   7   3   0       11.21       12.81      1.06 o
   8   3   0        0.06        2.52      1.16 o
   9   3   0       19.71       22.36      1.33 o
  -7   4   0        0.36        2.22      0.95 o
  -6   4   0      125.45      122.93      1.09 o
  -5   4   0       41.07       38.04      1.56 o
  -4   4   0       47.97       55.16      0.90 o
  -3   4   0       30.73       22.26      0.85 o
  -2   4   0       46.09       25.98      0.90 o
  -1   4   0      201.00      358.13      2.43 o
   0   4   0       76.34      104.26      1.56 o
   1   4   0      310.58      331.84     11.07 o
   2   4   0     3256.10     4123.38     76.03 o
   3   4   0       11.55        3.15      1.35 o
   4   4   0      205.14      255.13      4.71 o
   5   4   0      366.07      345.42      2.48 o
   6   4   0      188.50      217.37      1.58 o
   7   4   0        0.77        1.81      1.10 o
   8   4   0       18.87       27.00      1.28 o
   9   4   0        3.90        2.86      1.36 o
  -7   5   0        2.19        3.74      1.04 o
  -6   5   0        1.79        3.98      0.93 o
  -5   5   0       30.14       33.66      0.98 o
  -4   5   0        6.99       10.99      0.90 o
  -3   5   0      155.21      131.30      1.05 o
  -2   5   0        5.19        2.67      0.80 o
  -1   5   0       85.23       76.50      1.04 o
   0   5   0       87.93       79.95      1.50 o
   1   5   0       13.79       26.93      1.11 o
   2   5   0      158.92      207.91      3.05 o
   3   5   0        0.07        5.72      1.20 o
   4   5   0      536.60      566.11      8.78 o
   5   5   0        6.60        4.12      1.29 o
   6   5   0      186.21      187.37      2.21 o
   7   5   0        6.89        6.61      1.14 o
   8   5   0        4.18        5.12      1.26 o
  -6   6   0       21.08       18.30      0.96 o
  -5   6   0        2.71        4.39      0.90 o
  -4   6   0        0.00        1.80      0.85 o
  -3   6   0       11.26       13.36      0.93 o
  -2   6   0        0.38        0.28      0.92 o
  -1   6   0       75.74       86.75      1.05 o
   0   6   0        8.76       18.43      0.96 o
   1   6   0       25.45       28.25      1.06 o
   2   6   0      123.69      118.50      1.30 o
   3   6   0      220.60      260.14      4.85 o
   4   6   0       37.47       26.90      1.31 o
   5   6   0        1.07        2.64      1.08 o
   6   6   0       12.19       14.21      1.20 o
   7   6   0        0.66        2.45      1.27 o
   8   6   0        0.07        0.64      1.30 o
  -5   7   0        0.66        3.59      1.09 o
  -4   7   0        2.58        2.81      0.99 o
  -3   7   0       32.39       34.82      1.13 o
  -2   7   0       42.23       37.79      1.11 o
  -1   7   0      165.09      170.18      1.85 o
   0   7   0      101.24      108.90      1.23 o
   1   7   0       52.87       65.82      1.20 o
   2   7   0      297.76      313.98      3.23 o
   3   7   0       28.74       33.98      1.46 o
   4   7   0        4.75        8.69      1.40 o
   5   7   0      146.33      149.46      1.94 o
   6   7   0       14.62       13.27      1.67 o
   7   7   0       38.74       39.11      1.57 o
   8   7   0        8.93        7.81      1.49 o
  -4   8   0       33.87       30.56      1.19 o
  -3   8   0        0.00        1.52      1.04 o
  -2   8   0       43.45       40.58      1.02 o
  -1   8   0       65.88       58.59      1.12 o
   0   8   0        8.08        9.42      1.37 o
   1   8   0      262.56      277.83      2.06 o
   2   8   0       26.70       24.55      1.12 o
   3   8   0        3.22        4.14      1.20 o
   4   8   0        3.83        4.51      1.34 o
   5   8   0       95.16       87.83      3.25 o
   6   8   0        0.03        0.89      1.59 o
   7   8   0       41.08       51.77      2.50 o
  -3   9   0        6.12        5.56      1.07 o
  -2   9   0        8.54       11.47      0.99 o
  -1   9   0       12.38       11.34      1.33 o
   0   9   0       79.31       80.28      1.19 o
   1   9   0        2.38        2.33      1.03 o
   2   9   0        1.73        1.08      1.14 o
   3   9   0        0.14        1.10      1.27 o
   4   9   0        0.68        0.40      1.27 o
   5   9   0        1.03        0.47      1.39 o
   6   9   0        1.54        1.42      1.31 o
  -1  10   0       15.14       16.84      1.17 o
   0  10   0        3.47        4.31      1.21 o
   1  10   0        4.18        6.09      1.15 o
   2  10   0        4.05        2.16      1.21 o
   3  10   0       37.22       39.98      2.71 o
   4  10   0        0.25        0.35      1.41 o
   5  10   0        7.81        4.65      1.55 o
  -5 -10   1        6.66        7.56      1.47 o
  -4 -10   1        0.89        1.85      1.40 o
  -3 -10   1        2.01        2.02      1.43 o
  -2 -10   1        9.97       13.72      1.19 o
  -1 -10   1        6.59       11.44      1.12 o
   0 -10   1       13.42       13.06      1.17 o
   1 -10   1       17.95       18.13      1.22 o
  -6  -9   1        0.03        1.01      2.01 o
  -5  -9   1       10.01       13.86      1.49 o
  -4  -9   1       17.72       16.43      1.33 o
  -3  -9   1        0.01        1.97      1.34 o
  -2  -9   1       12.33       16.65      1.14 o
  -1  -9   1       28.84       23.10      1.08 o
   0  -9   1       36.77       33.49      1.08 o
   1  -9   1        6.47        5.73      1.02 o
   2  -9   1        0.31        0.78      1.10 o
   3  -9   1        8.39        8.30      1.06 o
  -7  -8   1        0.28        1.88      1.71 o
  -6  -8   1        0.57        0.85      1.43 o
  -5  -8   1       12.13       12.02      1.49 o
  -4  -8   1       45.49       43.71      2.27 o
  -3  -8   1        4.10        5.27      1.19 o
  -2  -8   1       31.39       23.98      1.11 o
  -1  -8   1        2.26        2.80      0.99 o
   0  -8   1      489.65      489.53      3.91 o
   1  -8   1        4.13        5.81      0.98 o
   2  -8   1       26.95       18.89      1.02 o
   3  -8   1        0.92        1.49      1.07 o
   4  -8   1        0.02        0.87      1.09 o
  -8  -7   1        6.97        5.09      1.47 o
  -7  -7   1       22.49       22.43      1.37 o
  -6  -7   1        6.54        7.85      1.39 o
  -5  -7   1        5.42        6.54      1.48 o
  -4  -7   1       78.13       63.37      1.52 o
  -3  -7   1        0.81        1.14      1.21 o
  -2  -7   1       54.89       48.36      1.09 o
  -1  -7   1       30.96       27.59      1.02 o
   0  -7   1      182.90      155.50      1.24 o
   1  -7   1       71.30       74.84      1.26 o
   2  -7   1        9.30        9.31      0.96 o
   3  -7   1       26.63       25.11      1.00 o
   4  -7   1        5.23        5.46      0.99 o
   5  -7   1       11.66       14.36      1.11 o
  -8  -6   1       22.18       18.14      1.30 o
  -7  -6   1       74.14       77.44      1.62 o
  -6  -6   1        2.00        3.00      1.10 o
  -5  -6   1       44.47       47.23      1.45 o
  -4  -6   1      104.54       99.16      1.52 o
  -3  -6   1       70.31       72.85      1.53 o
  -2  -6   1       19.42       28.46      1.35 o
  -1  -6   1       85.98      114.42      1.17 o
   0  -6   1       43.00       74.89      1.06 o
   1  -6   1      286.96      314.31      4.04 o
   2  -6   1        3.83        6.87      0.89 o
   3  -6   1        1.12        2.07      0.90 o
   4  -6   1       93.73       86.22      1.04 o
   5  -6   1       14.54       13.35      1.01 o
   6  -6   1        4.18        6.08      1.10 o
  -8  -5   1        1.88        3.33      1.22 o
  -7  -5   1       20.45       24.45      1.22 o
  -6  -5   1      221.91      209.51      3.03 o
  -5  -5   1      127.01      141.43      1.84 o
  -4  -5   1       32.61       39.75      1.28 o
  -3  -5   1      106.37       75.31      1.41 o
  -2  -5   1      521.68      482.21      8.88 o
  -1  -5   1      154.28      179.84      2.07 o
   0  -5   1      710.21      759.15      4.83 o
   1  -5   1      655.13      604.17      2.16 o
   2  -5   1       13.51       25.53      0.91 o
   3  -5   1       23.70       35.49      0.89 o
   4  -5   1       74.93       91.03      1.01 o
   5  -5   1        5.51        6.29      0.90 o
   6  -5   1        3.12        1.76      0.93 o
   7  -5   1        0.99        1.21      1.04 o
  -9  -4   1        1.49        5.35      2.08 o
  -8  -4   1        0.52        2.39      1.22 o
  -7  -4   1       33.37       29.59      1.17 o
  -6  -4   1      810.04      839.60      7.54 o
  -5  -4   1       32.85       26.24      1.17 o
  -4  -4   1        4.25        8.19      1.21 o
  -3  -4   1      182.59       98.27      1.52 o
  -1  -4   1        1.48        1.05      1.09 o
   0  -4   1      383.27      238.03      3.69 o
   1  -4   1      206.70      459.67      1.63 o
   2  -4   1        0.81        0.66      0.79 o
   3  -4   1        4.93        9.87      0.78 o
   4  -4   1       60.72       77.55      1.63 o
   5  -4   1       73.12       62.61      1.00 o
   6  -4   1        2.62        4.20      0.93 o
   7  -4   1        0.78        1.07      0.91 o
  -9  -3   1        6.41        7.15      1.28 o
  -8  -3   1        1.59        0.84      1.03 o
  -7  -3   1       72.65       73.18      1.17 o
  -6  -3   1      390.81      437.76      3.39 o
  -5  -3   1       38.31       70.07      1.08 o
  -4  -3   1      122.02      135.76      1.27 o
  -3  -3   1       21.66        5.56      1.47 o
  -2  -3   1      184.09      271.98      3.81 o
  -1  -3   1       18.96       22.19      1.38 o
   1  -3   1      967.10     1448.51      4.78 o
   2  -3   1      102.49      124.07      2.18 o
   3  -3   1      462.48      623.86      3.65 o
   4  -3   1       93.59      111.11      1.04 o
   5  -3   1       16.93       12.14      0.93 o
   6  -3   1       50.78       41.87      0.96 o
   7  -3   1       12.88       12.03      0.95 o
   8  -3   1        1.04        3.81      1.02 o
  -9  -2   1       14.69       10.09      1.31 o
  -8  -2   1        0.04        0.05      1.05 o
  -7  -2   1       23.21       26.76      1.10 o
  -6  -2   1      159.16      167.49      2.21 o
  -5  -2   1       42.33       92.49      1.14 o
  -4  -2   1        4.32        1.35      0.89 o
  -3  -2   1       29.62       38.79      2.46 o
  -2  -2   1      167.34       90.01      1.62 o
  -1  -2   1     1083.98      910.79     15.60 o
   1  -2   1      802.13      861.98     21.91 o
   2  -2   1       50.69       20.96      0.91 o
   3  -2   1      471.67      774.37      1.91 o
   4  -2   1       78.62      121.64      1.03 o
   5  -2   1      239.55      257.72      1.26 o
   6  -2   1      120.46      119.71      1.09 o
   7  -2   1        9.02        5.56      0.90 o
   8  -2   1        0.95        1.80      0.98 o
  -9  -1   1       15.42       12.59      1.22 o
  -8  -1   1       12.03        9.72      1.09 o
  -7  -1   1        8.31        7.90      0.98 o
  -6  -1   1       41.44       34.95      0.92 o
  -5  -1   1       63.07       47.58      1.03 o
  -4  -1   1      303.61      312.71      3.16 o
  -3  -1   1      103.01       71.37      1.19 o
  -2  -1   1      686.89      304.24      2.52 o
   0  -1   1     1063.73     1360.92      5.14 o
   1  -1   1     8786.83     8030.45     27.05 o
   2  -1   1      363.12      174.16      1.30 o
   3  -1   1      257.14      352.81      2.24 o
   4  -1   1        5.10        5.24      0.83 o
   5  -1   1       66.92      101.48      1.16 o
   6  -1   1       33.35       36.62      0.96 o
   7  -1   1       12.34       15.93      0.98 o
   8  -1   1       15.68       11.81      1.06 o
  -8   0   1        0.23        1.43      0.97 o
  -7   0   1       14.26       11.41      1.01 o
  -6   0   1       26.64       35.90      0.92 o
  -5   0   1      481.99      486.07      3.80 o
  -4   0   1      856.34     1168.60      6.25 o
  -3   0   1      168.25      215.05      1.87 o
  -1   0   1      146.30       74.72      1.47 o
   1   0   1     5013.20     4434.31     36.32 o
   2   0   1      980.51      713.84      2.51 o
   3   0   1     2247.01     2589.23     11.95 o
   4   0   1       26.02       54.79      1.04 o
   5   0   1        0.86        6.14      0.87 o
   6   0   1       85.15       89.34      1.01 o
   7   0   1      231.17      222.51      1.30 o
   8   0   1        0.01        2.07      1.22 o
   9   0   1        1.49       -0.13      3.41 o
  -8   1   1        0.01        0.93      1.04 o
  -7   1   1        7.11       10.63      0.90 o
  -6   1   1       81.75       88.36      1.22 o
  -5   1   1      598.05      633.57      2.62 o
  -4   1   1      394.20      668.98      4.80 o
  -3   1   1        4.42        0.95      0.84 o
  -2   1   1      561.80      557.44      2.63 o
  -1   1   1     1255.27     1241.52      9.72 o
   0   1   1      696.02      619.89      3.23 o
   1   1   1       82.11      232.18      3.03 o
   2   1   1       51.89       41.98      1.36 o
   3   1   1      313.72      256.60      2.26 o
   4   1   1        6.61        3.06      0.92 o
   5   1   1       46.30       96.39      1.15 o
   6   1   1      484.82      540.85      4.08 o
   7   1   1       56.96       67.46      1.28 o
   8   1   1        8.17        4.81      1.02 o
   9   1   1        4.60        6.43      1.19 o
  -8   2   1       16.78       14.07      1.15 o
  -7   2   1       42.05       51.11      1.11 o
  -6   2   1       32.38       28.75      0.88 o
  -5   2   1        0.09        1.55      0.88 o
  -4   2   1       61.94       34.26      0.86 o
  -3   2   1        4.40        1.30      0.74 o
  -2   2   1      524.96      689.54      2.19 o
  -1   2   1     3706.14     3052.24      9.29 o
   0   2   1     2218.30     1948.83     11.40 o
   1   2   1      149.34      183.54      2.59 o
   2   2   1      294.36      214.45      2.20 o
   3   2   1     1039.61      851.05      4.10 o
   4   2   1      138.66      191.97      1.43 o
   5   2   1      305.60      347.67      2.47 o
   6   2   1      210.85      232.06      1.69 o
   7   2   1        9.12       11.62      1.10 o
   8   2   1        4.09        6.03      1.11 o
   9   2   1        7.93        6.25      1.28 o
  -8   3   1        8.11        6.32      1.13 o
  -7   3   1       51.76       55.28      1.01 o
  -6   3   1        6.24        7.41      0.86 o
  -5   3   1      947.27     1055.99      8.38 o
  -4   3   1      341.58      319.57      1.74 o
  -3   3   1      268.26      353.94      3.01 o
  -2   3   1        1.21        1.39      0.78 o
  -1   3   1     3530.96     3072.02     13.96 o
   0   3   1      198.48      380.62      1.86 o
   1   3   1      887.87     1075.13     14.03 o
   2   3   1       18.54        3.82      1.62 o
   3   3   1      582.34      424.64      2.55 o
   4   3   1       17.68       16.44      1.09 o
   5   3   1       40.78       35.65      1.17 o
   6   3   1       53.31       61.21      1.23 o
   7   3   1        8.71        8.47      1.07 o
   8   3   1        1.32        5.56      1.23 o
   9   3   1        4.41        4.81      1.29 o
  -7   4   1        0.04        1.48      0.98 o
  -6   4   1        0.58        0.96      0.87 o
  -5   4   1      580.73      584.19      3.09 o
  -4   4   1      458.44      511.13      1.44 o
  -3   4   1      191.97      291.96      3.32 o
  -2   4   1      770.43      952.91      3.50 o
  -1   4   1      506.99      474.63      2.33 o
   0   4   1        2.01        2.70      0.92 o
   1   4   1       66.08       61.99      1.18 o
   2   4   1     1274.19     1737.00     19.41 o
   3   4   1      557.68      561.71      5.39 o
   4   4   1      125.52      119.99      1.71 o
   5   4   1      477.99      450.36      3.17 o
   6   4   1      613.97      688.66      6.95 o
   7   4   1       28.54       41.30      1.24 o
   8   4   1      112.10      129.28      1.52 o
   9   4   1        0.62        2.85      1.32 o
  -7   5   1       12.09        8.91      1.02 o
  -6   5   1        0.39        0.53      0.92 o
  -5   5   1       19.01       17.76      0.93 o
  -4   5   1        0.69        0.98      0.83 o
  -3   5   1        2.11        1.55      0.82 o
  -2   5   1       99.70      160.95      1.09 o
  -1   5   1      196.19      204.53      1.94 o
   1   5   1      193.29      139.00      1.34 o
   2   5   1       63.36       64.10      1.43 o
   3   5   1       23.25       33.32      1.93 o
   4   5   1      177.45      161.55      2.71 o
   5   5   1        7.17        8.39      1.41 o
   6   5   1       26.94       25.72      1.23 o
   7   5   1        6.19        6.59      1.20 o
   8   5   1       54.29       52.48      1.39 o
  -6   6   1        0.68        1.12      0.98 o
  -5   6   1        0.26        1.62      0.90 o
  -4   6   1       33.88       37.62      0.99 o
  -3   6   1      154.29      159.81      1.09 o
  -2   6   1       59.95       61.94      1.18 o
  -1   6   1       35.61       35.41      1.56 o
   0   6   1       83.31       50.51      1.06 o
   1   6   1      455.72      377.46      3.32 o
   2   6   1       27.25       28.06      1.20 o
   3   6   1        0.22        2.43      1.70 o
   4   6   1        3.18        2.23      1.49 o
   5   6   1        7.31        6.40      1.17 o
   6   6   1       10.12       10.85      1.27 o
   7   6   1        0.69        2.82      1.27 o
   8   6   1        0.00        1.23      1.30 o
  -5   7   1        0.01        1.71      1.07 o
  -4   7   1       15.65       16.41      1.18 o
  -3   7   1      243.08      253.32      2.17 o
  -2   7   1       12.72       12.10      0.93 o
  -1   7   1      146.52      137.94      1.49 o
   0   7   1        5.75        7.40      1.01 o
   1   7   1     1219.41     1180.71      9.29 o
   2   7   1       17.39       18.78      1.17 o
   3   7   1       90.95       69.61      2.63 o
   4   7   1        4.06        5.70      1.54 o
   5   7   1        0.71        1.57      1.40 o
   6   7   1       10.53        8.41      1.94 o
   7   7   1        0.93        1.72      1.47 o
   8   7   1        4.90        6.50      1.54 o
  -4   8   1        0.51        2.11      1.06 o
  -3   8   1       94.19       81.36      1.20 o
  -2   8   1        5.82        4.35      1.03 o
  -1   8   1       58.34       56.16      1.11 o
   0   8   1       35.04       37.26      1.14 o
   1   8   1       10.69        8.01      1.09 o
   2   8   1       10.11       10.61      1.18 o
   3   8   1        3.85        2.73      1.24 o
   4   8   1       25.42       24.08      1.40 o
   5   8   1       27.47       27.38      1.87 o
   6   8   1        2.14        4.40      1.48 o
   7   8   1       49.54       58.93      4.36 o
  -3   9   1        0.07        1.94      1.09 o
  -2   9   1        0.84        4.26      1.05 o
  -1   9   1        4.85        2.60      1.03 o
   0   9   1       63.66       69.28      1.17 o
   1   9   1        0.23        1.74      1.04 o
   2   9   1       37.86       41.89      1.70 o
   3   9   1       36.87       30.61      1.43 o
   4   9   1       15.06       20.94      1.57 o
   5   9   1        0.74        2.68      1.39 o
   6   9   1        9.22        8.33      1.45 o
  -2  10   1        6.02        4.86      1.73 o
  -1  10   1        3.41        2.25      1.13 o
   0  10   1       16.78       12.66      1.15 o
   1  10   1       13.13       16.03      1.26 o
   2  10   1        1.52        1.96      1.27 o
   3  10   1        0.52        2.96      1.43 o
   4  10   1        2.19        3.98      1.61 o
   5  10   1        4.07        7.37      1.62 o
  -5 -10   2        7.26        7.41      1.58 o
  -4 -10   2       21.56       22.79      1.46 o
  -3 -10   2        0.07        0.79      1.36 o
  -2 -10   2        6.81       10.93      1.21 o
  -1 -10   2        3.41        6.94      1.16 o
   0 -10   2       37.35       36.03      1.17 o
   1 -10   2        0.65        1.06      1.15 o
  -6  -9   2        0.15        2.68      1.80 o
  -5  -9   2       12.41       13.73      1.72 o
  -4  -9   2       52.00       36.95      1.41 o
  -3  -9   2        2.47        2.82      1.25 o
  -2  -9   2        0.14        2.52      1.10 o
  -1  -9   2       71.67       72.39      1.19 o
   0  -9   2       16.30       15.50      1.08 o
   1  -9   2        0.07        1.23      1.02 o
   2  -9   2        0.01        0.91      1.00 o
   3  -9   2        0.64        0.60      1.08 o
  -7  -8   2        3.31        2.39      1.48 o
  -6  -8   2        9.02       12.35      1.64 o
  -5  -8   2       10.75       17.35      1.63 o
  -4  -8   2        2.15        2.09      1.30 o
  -3  -8   2      112.42      106.02      1.44 o
  -2  -8   2        2.70        4.27      1.04 o
  -1  -8   2       62.98       63.89      1.25 o
   0  -8   2      340.33      326.96      2.70 o
   1  -8   2      105.89      105.07      1.83 o
   2  -8   2        4.87        3.28      0.93 o
   3  -8   2       28.72       25.80      1.08 o
   4  -8   2       11.05        9.63      1.14 o
  -7  -7   2       17.79       14.86      1.27 o
  -6  -7   2       52.22       57.76      1.51 o
  -5  -7   2        3.67        3.49      1.32 o
  -4  -7   2       31.22       30.41      1.46 o
  -3  -7   2       48.21       43.69      1.39 o
  -2  -7   2       25.69       34.58      1.21 o
  -1  -7   2        9.07       11.88      1.05 o
   0  -7   2        3.85        1.02      1.01 o
   1  -7   2        4.63        3.30      0.93 o
   2  -7   2        0.10        1.04      1.22 o
   3  -7   2        4.65        8.26      0.99 o
   4  -7   2        1.29        2.72      1.07 o
   5  -7   2       14.27       12.66      1.04 o
  -8  -6   2        0.93        2.79      1.30 o
  -7  -6   2        0.04        0.60      1.24 o
  -6  -6   2        6.96        7.85      1.12 o
  -5  -6   2       45.46       42.43      1.43 o
  -4  -6   2       61.88       63.47      1.49 o
  -3  -6   2       48.09       58.33      1.40 o
  -2  -6   2       73.87      106.56      2.24 o
  -1  -6   2      175.91      150.62      1.26 o
   0  -6   2      156.86      165.94      2.41 o
   1  -6   2       37.41       35.03      0.93 o
   2  -6   2        1.74        1.55      0.85 o
   3  -6   2       37.16       30.82      0.97 o
   4  -6   2        6.94        7.09      0.96 o
   5  -6   2       10.97       12.95      1.01 o
   6  -6   2       26.68       31.40      1.11 o
  -8  -5   2       27.62       24.93      1.26 o
  -7  -5   2        2.16        2.17      1.14 o
  -6  -5   2       20.95       19.47      1.19 o
  -5  -5   2     1696.53     1739.78     21.08 o
  -4  -5   2      128.71      114.50      3.35 o
  -2  -5   2      366.23      342.29      2.66 o
  -1  -5   2     1811.85     1811.51     25.82 o
   0  -5   2       72.52       50.28      0.98 o
   1  -5   2      348.27      322.39      2.21 o
   2  -5   2      294.32      288.82      1.60 o
   3  -5   2        4.58        2.60      0.87 o
   4  -5   2       60.91       71.06      1.52 o
   5  -5   2       87.34       89.49      1.01 o
   6  -5   2        3.92        6.75      0.93 o
   7  -5   2       16.37       11.75      1.12 o
  -8  -4   2        0.49        4.02      1.19 o
  -7  -4   2        6.53        8.28      1.03 o
  -6  -4   2       62.51       70.65      1.13 o
  -5  -4   2      821.50      772.02      5.71 o
  -4  -4   2      321.90      300.95      7.43 o
  -3  -4   2      107.86      231.87      2.53 o
  -2  -4   2        0.06        3.59      1.08 o
  -1  -4   2        5.76       16.24      1.13 o
   0  -4   2      521.17      383.35      1.60 o
   1  -4   2      621.95      539.06      2.69 o
   2  -4   2      234.99      247.90      2.53 o
   3  -4   2        2.46        8.18      0.82 o
   4  -4   2      851.25      854.65      5.61 o
   5  -4   2       43.88       39.21      0.97 o
   6  -4   2      169.71      167.51      1.20 o
   7  -4   2       16.54       19.64      1.02 o
  -9  -3   2        0.05        0.34      1.33 o
  -8  -3   2        0.39        1.86      1.09 o
  -7  -3   2       10.44       11.63      1.08 o
  -6  -3   2        6.12       10.14      0.96 o
  -5  -3   2      294.74      228.76      2.46 o
  -4  -3   2       10.51       15.73      0.95 o
  -3  -3   2      103.02       77.26      1.62 o
  -2  -3   2      898.53      909.95     13.76 o
  -1  -3   2      122.13       85.17      1.40 o
   0  -3   2     2273.90     2078.35     11.79 o
   1  -3   2        3.28        0.46      0.94 o
   2  -3   2       56.15       61.63      0.92 o
   3  -3   2      343.49      252.71      2.02 o
   4  -3   2      953.18      859.95      5.65 o
   5  -3   2       17.52       20.23      0.94 o
   6  -3   2        2.27        2.52      0.89 o
   7  -3   2       23.21       27.53      1.00 o
   8  -3   2       12.65       14.92      1.13 o
  -9  -2   2        0.09        1.19      1.24 o
  -8  -2   2        4.07        2.69      1.16 o
  -7  -2   2      267.14      267.26      3.22 o
  -6  -2   2        2.98        1.66      0.97 o
  -5  -2   2        7.69       26.12      0.98 o
  -4  -2   2      404.81      534.19      4.31 o
  -3  -2   2        0.80        2.17      0.94 o
  -2  -2   2      125.00       30.79      1.25 o
  -1  -2   2     1560.96     2429.33     58.84 o
   0  -2   2     4013.18     4196.49     65.00 o
   1  -2   2      471.11      485.28      4.22 o
   2  -2   2      187.42      103.47      1.03 o
   3  -2   2        3.63        8.86      0.85 o
   4  -2   2       93.64       64.68      0.97 o
   5  -2   2       52.63       72.80      0.97 o
   6  -2   2       27.36       35.72      1.02 o
   7  -2   2        0.57        1.00      0.94 o
   8  -2   2        0.01        0.33      1.08 o
  -9  -1   2        6.19        6.00      1.15 o
  -8  -1   2        2.35        0.44      1.20 o
  -7  -1   2       80.00       92.56      1.29 o
  -6  -1   2       17.69       14.06      0.92 o
  -5  -1   2       13.73       11.89      0.85 o
  -4  -1   2      236.34      218.12      1.21 o
  -3  -1   2     1760.01     1846.20     13.88 o
  -2  -1   2      465.94      227.91      3.81 o
   0  -1   2        5.98        8.22      1.45 o
   1  -1   2    14652.47    16358.67     98.82 o
   2  -1   2      408.84      139.40      1.26 o
   3  -1   2       72.66       89.37      1.04 o
   4  -1   2        2.62        2.84      0.87 o
   5  -1   2       87.97       77.17      0.97 o
   6  -1   2      118.08      153.11      1.21 o
   7  -1   2       51.84       61.65      1.07 o
   8  -1   2       10.57       12.12      1.06 o
  -8   0   2       17.33       20.32      0.98 o
  -7   0   2       30.00       17.18      0.92 o
  -6   0   2        6.13        4.16      0.96 o
  -5   0   2        0.14        0.48      0.93 o
  -4   0   2      428.27      801.22      3.14 o
  -3   0   2      824.43      692.18      5.18 o
  -2   0   2      232.51      169.31      1.47 o
  -1   0   2     8712.05     9026.11     24.81 o
   0   0   2      611.70      971.91     19.79 o
   1   0   2      200.68       34.80      2.73 o
   2   0   2     1812.00     1557.05      3.84 o
   3   0   2     1704.39     2106.48      6.71 o
   4   0   2      577.70      960.37      6.81 o
   5   0   2      138.43      101.38      1.56 o
   6   0   2       45.68       59.64      1.07 o
   7   0   2        6.07        6.63      0.88 o
   8   0   2       92.80       93.98      1.29 o
  -8   1   2        0.96        4.08      0.94 o
  -7   1   2        0.25        0.17      1.02 o
  -6   1   2        1.99        2.50      0.85 o
  -5   1   2      153.85      146.31      1.08 o
  -4   1   2      154.76      252.67      1.68 o
  -2   1   2      728.64      822.79      7.00 o
   0   1   2      710.94      513.61      4.49 o
   1   1   2    10759.63    10791.70    128.29 o
   2   1   2     4992.02     5724.83    283.79 o
   3   1   2       31.08       54.13      1.14 o
   4   1   2       69.97      174.24      1.36 o
   5   1   2       79.78       42.76      1.27 o
   6   1   2        0.24        2.23      0.99 o
   7   1   2       68.46       74.93      1.04 o
   8   1   2       22.77       25.86      1.19 o
   9   1   2        0.60        2.11      1.29 o
  -8   2   2        7.88        6.64      0.99 o
  -7   2   2        0.52        0.35      0.98 o
  -6   2   2       81.99       82.60      0.98 o
  -5   2   2      624.23      590.76      4.78 o
  -4   2   2       78.84      137.14      1.07 o
  -3   2   2       43.09       15.71      0.83 o
  -2   2   2      710.74      705.15      3.17 o
   0   2   2     2609.10     3757.94     42.65 o
   1   2   2     9997.27    10802.06     21.98 o
   2   2   2     2128.05     2892.14     16.09 o
   3   2   2       29.68        3.83      1.23 o
   4   2   2      353.81      365.00      1.83 o
   5   2   2      128.69      126.53      1.39 o
   6   2   2       28.62       36.72      1.15 o
   7   2   2       17.80       31.35      1.40 o
   8   2   2        2.69        5.04      1.18 o
   9   2   2       22.15       18.51      1.47 o
  -8   3   2        2.93        1.53      1.06 o
  -7   3   2        0.15        0.54      0.93 o
  -6   3   2       14.37        8.64      0.85 o
  -5   3   2      814.62      800.69      4.73 o
  -4   3   2      180.21      175.48      1.31 o
  -3   3   2      285.79      249.93      1.29 o
  -2   3   2       44.67       31.71      0.89 o
  -1   3   2       32.61       75.39      0.97 o
   0   3   2      561.48      740.49      3.09 o
   1   3   2      695.09      779.25      6.41 o
   2   3   2     1612.72     1533.76     20.89 o
   3   3   2      289.26      190.55      1.72 o
   4   3   2      238.33      277.46      2.01 o
   5   3   2       10.33        5.19      1.20 o
   6   3   2      107.43      109.62      1.41 o
   7   3   2        8.26        7.35      1.11 o
   8   3   2        0.63        1.15      1.12 o
   9   3   2       39.24       39.46      1.40 o
  -7   4   2        0.78        1.39      0.96 o
  -6   4   2       56.47       62.90      0.97 o
  -5   4   2      104.09      107.57      1.20 o
  -4   4   2        4.21        8.96      1.16 o
  -3   4   2        5.29        0.95      0.82 o
  -2   4   2      618.25      633.14      3.71 o
  -1   4   2      277.54      269.89      1.92 o
   0   4   2      120.47      101.69      1.22 o
   1   4   2      102.64       98.93      1.41 o
   2   4   2     8376.98     8989.09     12.59 o
   3   4   2      292.54      295.21      3.03 o
   4   4   2      155.57      167.85      1.56 o
   5   4   2       71.83       49.17      1.40 o
   6   4   2        3.29        4.23      1.24 o
   7   4   2       26.18       29.87      1.27 o
   8   4   2        0.34        1.92      1.31 o
   9   4   2       26.04       30.09      1.57 o
  -7   5   2        6.89        6.84      0.95 o
  -6   5   2        0.01        0.94      0.89 o
  -5   5   2       11.71       13.04      0.89 o
  -4   5   2       90.14       73.66      0.96 o
  -3   5   2       69.85       77.74      1.30 o
  -2   5   2      393.10      431.77      1.43 o
  -1   5   2       73.37       83.21      1.02 o
   1   5   2      295.40      394.55      2.29 o
   2   5   2     1072.66     1084.05      6.83 o
   3   5   2       82.30      122.49      1.86 o
   4   5   2      305.15      340.90      6.30 o
   5   5   2      370.78      371.73      5.59 o
   6   5   2      101.47      107.20      1.47 o
   7   5   2       21.98       24.71      1.32 o
   8   5   2        9.38       11.44      1.35 o
  -6   6   2        3.00        3.52      0.99 o
  -5   6   2        9.29       11.06      0.90 o
  -4   6   2        6.61        6.40      0.86 o
  -3   6   2       24.09       17.10      0.91 o
  -2   6   2      129.10      133.56      1.10 o
  -1   6   2       83.15       75.58      1.03 o
   0   6   2      187.30      232.48      1.73 o
   1   6   2       27.91       49.08      1.13 o
   2   6   2      560.15      627.47      7.24 o
   3   6   2        0.24       51.71     26.48 o
   4   6   2       33.04       36.99      1.79 o
   5   6   2       28.19       29.16      1.36 o
   6   6   2        1.01        2.18      1.29 o
   7   6   2        0.32        2.11      1.31 o
   8   6   2        5.91        5.13      1.40 o
  -5   7   2        0.85        3.08      1.00 o
  -4   7   2       24.10       22.00      0.95 o
  -3   7   2        4.48        4.81      1.00 o
  -2   7   2       66.17       60.53      1.02 o
  -1   7   2       20.61       17.09      0.95 o
   0   7   2      132.78      133.73      1.25 o
   1   7   2        0.07        2.85      1.11 o
   2   7   2       87.07       88.81      1.67 o
   3   7   2       32.75       28.17      1.67 o
   4   7   2        2.03        3.36      1.29 o
   5   7   2        0.87        2.69      3.05 o
   6   7   2        0.42        3.48      1.56 o
   7   7   2        0.11        2.27      1.59 o
   8   7   2        0.76        0.81      1.54 o
  -4   8   2        1.75        2.52      1.10 o
  -3   8   2       15.66       14.52      1.11 o
  -2   8   2        3.75        6.95      0.98 o
  -1   8   2        1.89        4.04      1.24 o
   0   8   2       26.37       27.37      1.07 o
   1   8   2       81.42       86.38      1.22 o
   2   8   2        9.79        8.53      1.63 o
   3   8   2      132.31      137.50      1.60 o
   4   8   2       10.33       15.72      1.42 o
   5   8   2        5.79        7.43      1.56 o
   6   8   2       12.66       15.33      1.53 o
   7   8   2        3.80        4.42      1.83 o
  -3   9   2        0.01        1.92      1.11 o
  -2   9   2        0.10        1.04      1.01 o
  -1   9   2       10.09        9.29      1.03 o
   0   9   2       42.95       46.09      1.09 o
   1   9   2        9.60       11.20      1.19 o
   2   9   2        1.26        3.15      1.25 o
   3   9   2       18.70       16.77      1.33 o
   4   9   2       31.65       29.21      1.47 o
   5   9   2        0.65        2.58      1.60 o
   6   9   2       29.85       26.63      1.67 o
  -2  10   2        0.01        3.01      2.33 o
  -1  10   2        2.75        7.31      1.20 o
   0  10   2        2.04        3.15      1.23 o
   1  10   2        0.09        1.94      1.23 o
   2  10   2        0.13        2.41      1.26 o
   3  10   2        4.30        4.04      1.48 o
   4  10   2        0.50        3.51      1.38 o
   5  10   2        2.33        5.85      1.50 o
  -4 -10   3        1.19        2.51      1.34 o
  -3 -10   3        6.07        6.23      1.18 o
  -2 -10   3       14.52       18.91      1.15 o
  -1 -10   3        0.27        2.80      1.14 o
   0 -10   3       49.48       49.96      1.21 o
   1 -10   3        0.02        0.86      1.17 o
  -6  -9   3        0.11       -2.06      2.38 o
  -5  -9   3        0.84        0.15      3.39 o
  -4  -9   3        0.01        2.97      1.53 o
  -3  -9   3        8.73       11.73      1.11 o
  -2  -9   3        1.74        3.09      1.05 o
  -1  -9   3       44.38       47.43      1.15 o
   0  -9   3       11.14        9.30      1.09 o
   1  -9   3       16.26       16.56      1.09 o
   2  -9   3        7.07        7.68      1.11 o
   3  -9   3        0.70        1.29      1.13 o
  -7  -8   3        3.45        3.27      1.43 o
  -6  -8   3        0.00        0.43      1.79 o
  -5  -8   3        1.35        0.91      1.42 o
  -4  -8   3        0.01        2.88      1.44 o
  -3  -8   3        3.55        3.45      1.17 o
  -2  -8   3       30.52       32.69      1.16 o
  -1  -8   3      141.46      146.40      1.46 o
   0  -8   3       22.65       24.76      1.10 o
   1  -8   3       39.76       42.22      1.16 o
   2  -8   3       62.50       62.70      1.30 o
   3  -8   3        6.96        6.65      0.98 o
   4  -8   3        2.63        2.11      1.04 o
  -7  -7   3        0.40        1.06      1.29 o
  -6  -7   3        1.26        2.93      1.13 o
  -5  -7   3       26.78       27.41      1.69 o
  -4  -7   3        0.08        2.40      1.26 o
  -3  -7   3        2.05        1.67      1.21 o
  -2  -7   3      103.61      102.25      1.36 o
  -1  -7   3       31.44       26.09      1.01 o
   0  -7   3       89.68       96.84      1.09 o
   1  -7   3       59.76       69.85      1.01 o
   2  -7   3        2.42        3.64      0.88 o
   3  -7   3        2.91        2.24      0.94 o
   4  -7   3        0.13        0.72      0.99 o
   5  -7   3        0.43        0.39      1.09 o
  -8  -6   3        0.16        1.06      1.24 o
  -7  -6   3        3.94        3.99      1.14 o
  -6  -6   3        2.30        3.56      1.12 o
  -5  -6   3       12.44       13.09      1.45 o
  -4  -6   3        0.00        1.13      1.34 o
  -3  -6   3       50.29       80.66      1.37 o
  -2  -6   3       44.83       25.11      1.13 o
  -1  -6   3       10.18       12.67      1.20 o
   0  -6   3      153.69      129.77      1.44 o
   1  -6   3      118.59      125.91      1.56 o
   2  -6   3       48.11       58.09      1.02 o
   3  -6   3        6.32        6.91      0.94 o
   4  -6   3        1.72        1.98      1.12 o
   5  -6   3       11.20       11.97      1.05 o
   6  -6   3        0.02        3.80      1.06 o
  -8  -5   3        6.44        1.35      1.23 o
  -7  -5   3       28.68       25.78      1.15 o
  -6  -5   3       34.45       34.65      1.15 o
  -5  -5   3        4.80        4.07      1.07 o
  -4  -5   3        4.48        6.61      1.33 o
  -3  -5   3       27.53        9.86      1.14 o
  -2  -5   3      621.45      610.30     10.08 o
  -1  -5   3      328.13      393.64      4.94 o
   1  -5   3       19.19        8.18      0.97 o
   2  -5   3      446.11      517.72      3.45 o
   3  -5   3        3.90        3.46      0.86 o
   4  -5   3        3.48        3.55      0.91 o
   5  -5   3        0.00        1.42      0.99 o
   6  -5   3       14.20       18.60      1.10 o
   7  -5   3        2.78        1.92      1.15 o
  -8  -4   3        0.23        0.95      1.15 o
  -7  -4   3       32.74       32.05      1.20 o
  -6  -4   3      143.78      143.73      1.63 o
  -5  -4   3        5.01        1.23      1.10 o
  -4  -4   3       14.67       10.10      1.10 o
  -3  -4   3      511.31      474.28      5.74 o
  -2  -4   3      426.68      489.30      6.19 o
  -1  -4   3      143.89      117.28      2.34 o
   0  -4   3      257.60      425.54      2.33 o
   1  -4   3      817.63     1131.80      3.09 o
   2  -4   3      525.50      639.69      3.54 o
   3  -4   3      213.47      281.61      2.76 o
   4  -4   3      155.72      161.67      1.60 o
   5  -4   3      531.88      493.49      3.72 o
   6  -4   3       38.77       33.60      1.14 o
   7  -4   3        1.00        2.89      0.99 o
  -9  -3   3       11.50        9.17      1.23 o
  -8  -3   3       12.18       12.02      1.17 o
  -7  -3   3       30.18       29.75      1.11 o
  -6  -3   3        4.94        4.52      0.94 o
  -5  -3   3      414.34      368.51      3.27 o
  -4  -3   3        0.42        2.64      0.97 o
  -3  -3   3      855.97      987.17      9.71 o
  -1  -3   3      433.30      279.89      3.64 o
   0  -3   3      374.54      476.74      3.50 o
   1  -3   3      518.88      583.59      1.92 o
   2  -3   3     1220.59     1185.46      4.85 o
   3  -3   3        5.94        0.10      0.75 o
   4  -3   3      113.56      181.71      2.16 o
   5  -3   3      325.79      319.81      2.42 o
   6  -3   3        8.79       11.57      0.93 o
   7  -3   3        3.66        8.06      0.94 o
   8  -3   3        0.06        0.01      1.07 o
  -9  -2   3        6.55        7.60      1.28 o
  -8  -2   3        5.98        6.94      1.07 o
  -7  -2   3       66.53       60.97      1.15 o
  -6  -2   3      194.85      178.67      1.21 o
  -5  -2   3      608.04      593.45      5.01 o
  -4  -2   3        5.44       16.36      0.98 o
  -3  -2   3       40.27       54.85      1.17 o
  -2  -2   3      772.45      402.59     10.30 o
  -1  -2   3      206.43      420.43      9.86 o
   0  -2   3     2851.89     3659.21     27.83 o
   1  -2   3      168.14       67.00      1.19 o
   3  -2   3      268.72      224.84      1.66 o
   4  -2   3        0.86        3.99      0.83 o
   5  -2   3       48.57       54.84      1.01 o
   6  -2   3       87.84       69.96      1.00 o
   7  -2   3        0.01        0.83      0.98 o
   8  -2   3        0.22        0.99      1.06 o
  -9  -1   3        0.75        1.19      1.27 o
  -8  -1   3        4.62        3.85      1.03 o
  -7  -1   3       71.24       68.44      1.20 o
  -6  -1   3      147.58      158.63      1.22 o
  -5  -1   3      207.13      226.64      1.84 o
  -4  -1   3      480.55      456.62      8.45 o
  -3  -1   3      496.32      553.96      6.19 o
  -2  -1   3     2535.95     2052.07     15.92 o
  -1  -1   3     4910.05     5810.06    153.37 o
   0  -1   3       93.31      137.96      1.90 o
   1  -1   3     8414.32    10643.90     43.15 o
   2  -1   3      543.81      925.90      5.64 o
   3  -1   3     2234.83     2637.87     14.03 o
   4  -1   3      207.64      212.67      1.61 o
   5  -1   3       46.94       62.87      0.98 o
   6  -1   3      116.08       88.19      1.88 o
   7  -1   3        0.60        1.15      0.91 o
   8  -1   3       12.17       10.62      1.03 o
  -8   0   3        0.77        1.56      0.94 o
  -7   0   3        1.05        1.26      0.92 o
  -6   0   3       75.62       73.26      0.96 o
  -5   0   3        4.03        4.62      0.78 o
  -4   0   3      479.28      344.08      1.82 o
  -2   0   3       29.29       58.44      1.05 o
  -1   0   3    13602.88    12776.48     65.82 o
   1   0   3      421.17      264.48      2.61 o
   2   0   3     2129.59     2629.06     15.13 o
   3   0   3     2022.74     2226.49     11.68 o
   4   0   3      340.81      467.08      1.68 o
   5   0   3        2.29        8.13      0.86 o
   6   0   3       37.34       33.83      1.05 o
   7   0   3       57.67       54.63      1.04 o
   8   0   3        8.57       11.72      1.09 o
  -8   1   3        1.79        2.00      1.01 o
  -7   1   3        6.49        5.62      0.89 o
  -6   1   3       31.26       28.15      0.94 o
  -5   1   3       10.49        8.75      0.94 o
  -4   1   3      578.57      517.57      3.02 o
  -3   1   3       17.51       16.66      0.83 o
  -1   1   3       35.05       34.26      1.07 o
   1   1   3      318.62      425.04      4.56 o
   2   1   3        5.89       14.72      1.42 o
   3   1   3      259.47      130.66      1.42 o
   4   1   3      380.65      521.64      2.73 o
   5   1   3       90.27      109.24      1.19 o
   6   1   3        0.08        1.59      1.06 o
   7   1   3       71.90       66.87      1.12 o
   8   1   3        0.47        3.02      1.10 o
   9   1   3        0.29        1.78      1.39 o
  -8   2   3       14.18       17.50      1.04 o
  -7   2   3        8.11       10.18      1.19 o
  -6   2   3        2.32        2.47      1.00 o
  -5   2   3        5.16        5.40      0.93 o
  -4   2   3     1689.05     1690.66     11.64 o
  -3   2   3       84.24      126.68      1.35 o
  -2   2   3       68.04      100.65      1.00 o
   0   2   3      307.20      569.44      4.30 o
   1   2   3     9122.77     9519.80    139.19 o
   2   2   3     1971.50     3026.31    164.94 o
   4   2   3       20.38       13.47      1.03 o
   5   2   3       65.52       98.86      1.19 o
   6   2   3       11.48       17.79      1.05 o
   7   2   3        4.69        5.02      1.09 o
   8   2   3       24.68       31.84      1.61 o
   9   2   3        1.48        1.79      1.43 o
  -8   3   3       33.15       34.51      1.10 o
  -7   3   3        0.44        1.42      0.95 o
  -6   3   3       42.27       36.23      0.97 o
  -5   3   3        6.71       11.96      0.96 o
  -4   3   3      624.23      659.98      4.96 o
  -3   3   3        2.46        6.16      0.82 o
  -2   3   3      681.51      942.21      4.17 o
  -1   3   3     1928.37     1944.90      6.56 o
   0   3   3      798.33      832.24      4.36 o
   1   3   3     3802.08     3814.14    126.56 o
   2   3   3      422.62      625.42      3.24 o
   3   3   3     2350.85     2806.54     17.96 o
   4   3   3      594.40      587.12      2.69 o
   5   3   3     1135.42     1326.25     13.12 o
   6   3   3       28.05       29.38      1.44 o
   7   3   3      106.79      121.85      1.39 o
   8   3   3       18.80       21.47      1.35 o
   9   3   3        1.39        2.67      1.45 o
  -7   4   3        0.74        1.23      1.00 o
  -6   4   3       13.53       18.10      0.91 o
  -5   4   3      141.81      133.36      2.02 o
  -4   4   3        0.00        0.28      0.83 o
  -3   4   3      209.62      144.09      1.14 o
  -2   4   3      244.34      208.70      2.00 o
  -1   4   3      571.73      777.37      2.05 o
   0   4   3       25.10        5.46      0.84 o
   1   4   3     2196.50     2264.32     20.87 o
   2   4   3      996.83     1121.75      6.42 o
   3   4   3       15.32       11.37      1.65 o
   4   4   3       49.15       39.17      1.31 o
   5   4   3     2515.70     2706.08     20.54 o
   6   4   3      122.87      118.94      1.49 o
   7   4   3        7.64        7.92      1.22 o
   8   4   3       10.42       16.57      1.39 o
   9   4   3        5.04        8.93      1.59 o
  -7   5   3        8.41        5.64      1.14 o
  -6   5   3       17.70       16.46      0.98 o
  -5   5   3        2.04        2.26      0.86 o
  -4   5   3       25.50       30.28      0.90 o
  -3   5   3      476.42      489.06      3.13 o
  -2   5   3       95.87       94.94      1.22 o
  -1   5   3      107.20      129.16      1.62 o
   0   5   3     1086.20      982.29      7.70 o
   1   5   3        5.60       16.88      1.21 o
   2   5   3      512.92      521.31      2.34 o
   3   5   3       90.32      114.30      2.11 o
   4   5   3       18.39        8.29      1.34 o
   5   5   3       77.91       80.43      1.48 o
   6   5   3      113.72       98.67      1.43 o
   7   5   3       13.95       14.94      1.30 o
   8   5   3        1.15        3.80      1.39 o
  -6   6   3        7.13        6.09      1.02 o
  -5   6   3        0.02        1.52      0.91 o
  -4   6   3       36.08       35.26      0.89 o
  -3   6   3       46.27       51.50      0.91 o
  -2   6   3       32.88       49.57      0.90 o
  -1   6   3      133.49      162.87      1.10 o
   0   6   3      344.55      320.23      2.35 o
   1   6   3      217.95      219.47      2.83 o
   2   6   3      290.76      339.45      2.91 o
   3   6   3        1.27        1.59      1.35 o
   4   6   3       13.50       18.25      1.54 o
   5   6   3        6.56       10.39      1.67 o
   6   6   3       30.56       36.51      1.71 o
   7   6   3       31.06       26.15      1.49 o
   8   6   3       16.61       21.22      1.53 o
  -5   7   3        1.56        2.12      0.96 o
  -4   7   3       22.34       21.59      1.13 o
  -3   7   3      101.37       96.26      1.34 o
  -2   7   3        5.80        6.54      1.01 o
  -1   7   3      128.52      113.83      1.15 o
   0   7   3      427.79      416.94      1.73 o
   1   7   3      136.43      137.42      2.25 o
   2   7   3        9.90       11.74      1.24 o
   3   7   3       55.78       47.10      2.32 o
   4   7   3        4.65        4.49      1.35 o
   5   7   3        3.63        5.43      1.28 o
   6   7   3        6.83        8.25      1.46 o
   7   7   3       33.68       25.53      1.83 o
   8   7   3        0.36        1.67      1.73 o
  -4   8   3        3.26        3.66      1.07 o
  -3   8   3        3.83        4.42      1.00 o
  -2   8   3       72.36       82.17      1.16 o
  -1   8   3        9.04        8.59      1.03 o
   0   8   3      379.05      362.38      3.28 o
   1   8   3       96.78      103.72      1.20 o
   2   8   3        1.37        3.87      1.21 o
   3   8   3       41.00       45.56      1.33 o
   4   8   3       47.14       33.66      1.44 o
   5   8   3        0.08        2.39      1.39 o
   6   8   3        3.27        6.11      1.42 o
   7   8   3       74.38       69.06      2.16 o
  -3   9   3       31.75       33.33      1.20 o
  -2   9   3        5.90        6.66      1.04 o
  -1   9   3       12.34       11.96      1.06 o
   0   9   3        1.08        3.70      1.10 o
   1   9   3       89.82       92.69      1.94 o
   2   9   3       10.28       12.14      1.31 o
   3   9   3        8.64       12.71      1.34 o
   4   9   3       60.07       55.53      1.52 o
   5   9   3        0.03        0.97      1.65 o
   6   9   3        7.51        9.88      1.55 o
  -1  10   3        0.00        2.00      1.20 o
   0  10   3        6.87        4.45      1.24 o
   1  10   3        1.92        2.34      1.20 o
   2  10   3        0.81        1.16      1.34 o
   3  10   3        6.80       10.28      1.57 o
   4  10   3        1.06        1.25      1.50 o
   5  10   3        7.23        6.02      1.67 o
  -4 -10   4       18.01       11.01      1.60 o
  -3 -10   4       68.91       55.35      1.34 o
  -2 -10   4       23.51       24.71      1.17 o
  -1 -10   4        0.95        2.37      1.13 o
   0 -10   4       31.63       31.99      1.16 o
   1 -10   4       15.57       17.86      1.20 o
  -6  -9   4        6.76       10.95      2.38 o
  -5  -9   4       15.31       12.13      1.72 o
  -4  -9   4        0.12        0.64      1.41 o
  -3  -9   4        3.48        4.56      1.11 o
  -2  -9   4       53.14       56.09      1.24 o
  -1  -9   4        5.18        8.57      1.04 o
   0  -9   4       51.84       41.81      1.49 o
   1  -9   4        6.23        3.79      1.01 o
   2  -9   4        3.50        3.57      1.08 o
   3  -9   4       36.09       29.40      1.11 o
  -7  -8   4        0.04        2.90      1.43 o
  -6  -8   4        5.09        8.22      1.34 o
  -5  -8   4        3.44        3.21      1.28 o
  -4  -8   4        2.04        3.25      1.29 o
  -3  -8   4       29.15       24.68      1.31 o
  -2  -8   4       29.53       27.65      1.07 o
  -1  -8   4      406.13      404.24      2.78 o
   0  -8   4      145.81      133.92      1.21 o
   1  -8   4       29.64       38.78      1.05 o
   2  -8   4        7.28        7.03      0.98 o
   3  -8   4       18.22       24.71      1.12 o
   4  -8   4        2.41        2.96      1.06 o
  -7  -7   4        5.27        7.28      1.32 o
  -6  -7   4        3.24        3.43      1.18 o
  -5  -7   4       74.09       81.77      2.24 o
  -4  -7   4        8.58       11.15      1.18 o
  -3  -7   4       24.22       23.75      1.18 o
  -2  -7   4      159.82      163.84      3.08 o
  -1  -7   4      512.88      493.52      6.20 o
   0  -7   4        0.95        1.05      1.00 o
   1  -7   4       11.57       15.31      0.89 o
   2  -7   4        3.07        2.81      0.92 o
   3  -7   4        0.20        0.86      0.95 o
   4  -7   4        0.05        0.91      1.07 o
   5  -7   4        1.89        0.10      1.06 o
  -8  -6   4        0.95        2.64      1.26 o
  -7  -6   4       65.30       71.31      1.41 o
  -6  -6   4        6.54       10.59      1.08 o
  -5  -6   4       35.39       41.62      1.61 o
  -4  -6   4      253.74      285.57      1.95 o
  -3  -6   4       44.19       28.61      1.22 o
  -2  -6   4       63.86       94.34      1.41 o
  -1  -6   4       92.02       84.98      1.71 o
   0  -6   4        0.14        1.25      0.92 o
   1  -6   4       11.83        7.37      1.09 o
   2  -6   4        4.33        0.30      1.00 o
   3  -6   4       17.64       15.63      1.06 o
   4  -6   4        0.34        2.92      0.96 o
   5  -6   4        0.21        2.61      1.07 o
   6  -6   4       17.29       10.72      1.12 o
  -8  -5   4        9.97       17.48      1.19 o
  -7  -5   4       40.67       35.60      1.18 o
  -6  -5   4      404.57      376.23      5.55 o
  -5  -5   4      131.70      158.94      2.79 o
  -4  -5   4       17.51       17.54      1.23 o
  -3  -5   4      197.10      158.10      1.81 o
  -2  -5   4      410.78      529.61      6.76 o
  -1  -5   4       49.40       43.86      1.15 o
   0  -5   4      253.71      187.28      2.65 o
   1  -5   4       48.97       25.94      0.92 o
   2  -5   4       10.80       12.83      0.93 o
   3  -5   4        3.08        2.73      0.87 o
   4  -5   4       32.87       36.28      0.94 o
   5  -5   4       91.35       84.97      1.13 o
   6  -5   4        0.06        1.61      1.03 o
   7  -5   4       12.31       12.84      1.22 o
  -8  -4   4        3.67        2.99      1.15 o
  -7  -4   4        5.36        6.74      1.09 o
  -6  -4   4      120.09      100.19      1.66 o
  -5  -4   4       78.41       58.97      1.42 o
  -4  -4   4       65.51       93.92      2.34 o
  -3  -4   4       68.96       70.88      1.25 o
  -2  -4   4       18.41       49.02      1.24 o
  -1  -4   4      228.81      238.96      2.73 o
   0  -4   4      230.61      138.17      1.32 o
   1  -4   4      961.94      884.47      2.75 o
   2  -4   4      522.61      512.77      1.89 o
   3  -4   4       86.04       57.47      1.00 o
   4  -4   4       11.80        5.72      0.93 o
   5  -4   4      231.87      238.34      1.45 o
   6  -4   4        0.06        0.92      1.01 o
   7  -4   4       23.85       27.94      1.20 o
  -8  -3   4       12.67        8.87      1.05 o
  -7  -3   4        1.95        2.86      0.98 o
  -6  -3   4        4.80        7.24      1.04 o
  -5  -3   4        6.77       13.23      0.97 o
  -4  -3   4      226.93      294.64      5.71 o
  -3  -3   4      338.75      403.83      7.37 o
  -2  -3   4       12.26        6.10      1.06 o
  -1  -3   4      253.66      164.59      1.53 o
   0  -3   4      321.41      329.02      1.78 o
   1  -3   4        3.43        4.28      0.90 o
   2  -3   4      698.27      639.09      3.97 o
   3  -3   4       26.87        9.59      0.86 o
   4  -3   4       19.64       18.53      0.87 o
   5  -3   4       53.89       68.30      0.97 o
   6  -3   4        1.33        1.88      0.91 o
   7  -3   4        0.17        4.06      0.99 o
   8  -3   4        0.01        1.12      1.15 o
  -9  -2   4        4.50        5.05      2.08 o
  -8  -2   4        0.34        1.91      1.06 o
  -7  -2   4        8.50        5.14      1.08 o
  -6  -2   4        2.63        3.14      0.97 o
  -5  -2   4        5.98        9.30      0.91 o
  -4  -2   4      118.36       49.19      1.37 o
  -3  -2   4      552.66      623.23      4.58 o
  -1  -2   4       81.11      198.64      3.59 o
   0  -2   4      734.68      812.95      5.03 o
   1  -2   4      754.16      548.24      2.22 o
   2  -2   4      814.06      618.80      7.46 o
   3  -2   4      169.91      216.99      1.57 o
   4  -2   4      134.84      145.86      1.56 o
   5  -2   4      324.54      343.28      2.23 o
   6  -2   4        6.50        9.74      0.94 o
   7  -2   4        2.08        1.38      0.93 o
   8  -2   4       24.96       21.83      1.10 o
  -8  -1   4        9.08        7.73      1.09 o
  -7  -1   4      130.05      128.88      1.30 o
  -6  -1   4      119.29       99.80      1.65 o
  -5  -1   4      182.50      218.25      2.48 o
  -4  -1   4      117.01       45.87      1.01 o
  -3  -1   4     2330.50     2913.60     40.26 o
  -2  -1   4        4.13        1.48      1.03 o
  -1  -1   4     3188.33     3653.09     76.30 o
   0  -1   4      564.33      557.55     10.52 o
   1  -1   4     4081.70     3418.12     32.40 o
   3  -1   4        4.92        4.61      0.86 o
   4  -1   4      210.27      167.23      1.25 o
   5  -1   4      129.46      100.13      1.04 o
   6  -1   4       25.26       24.97      0.96 o
   7  -1   4        2.44        2.65      0.96 o
   8  -1   4        2.70        4.62      1.02 o
  -8   0   4       13.24       11.59      1.10 o
  -7   0   4       56.36       61.79      1.00 o
  -6   0   4       69.84       72.12      0.99 o
  -5   0   4       96.34      123.59      1.01 o
  -3   0   4      864.52     1047.98      6.03 o
  -2   0   4     1996.90     2267.11     22.56 o
  -1   0   4     3508.80     5296.52     23.49 o
   0   0   4     3684.96     4805.82     99.98 o
   1   0   4      187.38      230.98      3.06 o
   2   0   4       46.52       52.02      1.42 o
   3   0   4      313.82      276.82      1.60 o
   4   0   4      350.97      300.96      1.64 o
   5   0   4        7.80       11.85      1.02 o
   6   0   4      195.33      212.08      1.58 o
   7   0   4        0.00        1.10      1.05 o
   8   0   4        2.35        2.41      1.05 o
  -8   1   4        6.35        5.89      0.97 o
  -7   1   4        0.03        0.95      0.94 o
  -6   1   4        1.19        1.87      0.80 o
  -5   1   4        8.10        6.72      0.82 o
  -4   1   4       99.63       67.08      1.02 o
  -3   1   4      440.77      396.77      2.89 o
  -2   1   4       93.12      119.53      1.04 o
  -1   1   4      282.56      703.81      6.08 o
   0   1   4     1459.24     2282.81     30.75 o
   1   1   4      185.03      295.85      4.22 o
   2   1   4      636.02      423.02      2.95 o
   3   1   4      123.37       44.13      1.34 o
   4   1   4       84.85       82.93      1.19 o
   5   1   4       46.63       45.12      1.06 o
   6   1   4      116.84      121.19      1.26 o
   7   1   4        9.32       11.52      1.03 o
   8   1   4        9.27        9.78      1.16 o
   9   1   4        5.63        3.94      1.49 o
  -8   2   4       23.42       18.31      1.07 o
  -7   2   4       30.63       31.95      0.96 o
  -6   2   4       12.30       14.92      0.91 o
  -5   2   4      259.03      275.29      2.04 o
  -4   2   4       12.34       25.42      0.93 o
  -2   2   4      555.09      720.05      2.31 o
   0   2   4     1000.32     1156.10      9.99 o
   1   2   4      292.53      399.03      4.57 o
   2   2   4     1065.23      910.42      3.83 o
   3   2   4      343.74      237.65      1.98 o
   4   2   4      130.79      108.96      1.38 o
   5   2   4       16.32        5.04      1.01 o
   6   2   4       75.97       81.75      1.22 o
   7   2   4        0.01        0.89      1.02 o
   8   2   4        1.53        2.95      1.32 o
   9   2   4        2.61        2.29      1.44 o
  -8   3   4        1.07        1.80      1.19 o
  -7   3   4       31.62       35.10      1.00 o
  -6   3   4        8.72        9.80      0.99 o
  -5   3   4       48.68       49.94      1.45 o
  -4   3   4      462.99      499.09      3.96 o
  -3   3   4      230.25      411.98      2.65 o
  -2   3   4      455.22      648.44      5.17 o
  -1   3   4      288.77      421.71      1.64 o
   0   3   4       22.33       62.11      1.04 o
   1   3   4       98.67      209.05      1.67 o
   2   3   4     1066.37     1046.43     14.29 o
   3   3   4      932.89     1102.86      4.95 o
   4   3   4       17.68       26.24      1.40 o
   5   3   4       43.61       32.30      1.37 o
   6   3   4      418.73      407.31      2.09 o
   7   3   4       11.16       17.47      1.43 o
   8   3   4       20.33       21.34      1.36 o
   9   3   4        2.78        2.33      1.61 o
  -7   4   4        0.08        2.54      0.97 o
  -6   4   4        1.39        1.50      0.95 o
  -5   4   4        2.35        3.97      0.83 o
  -4   4   4       68.79       66.48      0.93 o
  -3   4   4       20.43       37.70      0.83 o
  -2   4   4      145.77      179.75      1.46 o
  -1   4   4      357.62      350.24      1.36 o
   1   4   4      636.80      926.28      5.60 o
   2   4   4     1575.39     1774.70     14.25 o
   3   4   4       36.39       66.40      1.70 o
   4   4   4       65.96       42.63      1.36 o
   5   4   4        0.45        3.54      1.31 o
   6   4   4      202.36      201.24      2.83 o
   7   4   4       26.81       33.01      1.37 o
   8   4   4        2.80        3.43      1.32 o
  -7   5   4        1.33        2.24      0.99 o
  -6   5   4        0.35        1.94      0.96 o
  -5   5   4       11.02       15.23      0.89 o
  -4   5   4        7.40        5.34      0.81 o
  -3   5   4       51.93       50.51      0.95 o
  -2   5   4        5.22       16.49      0.79 o
  -1   5   4       68.38       70.14      0.93 o
   0   5   4        2.56        4.59      1.31 o
   1   5   4      572.48      704.43      5.55 o
   2   5   4      315.46      370.50      2.12 o
   3   5   4       46.62       30.00      1.43 o
   4   5   4      211.22      197.50      3.01 o
   5   5   4        8.81        7.56      1.29 o
   6   5   4        0.98        1.98      1.27 o
   7   5   4       55.69       66.30      1.49 o
   8   5   4       12.59       13.84      1.57 o
  -6   6   4        1.75        1.66      1.14 o
  -5   6   4       24.36       26.45      1.02 o
  -4   6   4       41.00       41.56      0.92 o
  -3   6   4      282.06      270.02      1.98 o
  -2   6   4      179.96      208.69      1.12 o
  -1   6   4       21.15       27.26      0.91 o
   0   6   4      553.50      529.54      2.91 o
   1   6   4        7.01        6.29      1.19 o
   2   6   4        0.14        0.52      1.44 o
   3   6   4      144.24      139.25      1.64 o
   4   6   4      213.60      212.28      2.01 o
   5   6   4       40.99       39.57      1.43 o
   6   6   4       11.84        9.75      1.72 o
   7   6   4        4.85        6.71      1.42 o
   8   6   4       30.75       28.97      1.69 o
  -5   7   4        0.91        0.47      1.00 o
  -4   7   4       18.01       20.53      1.03 o
  -3   7   4       49.15       42.54      0.93 o
  -2   7   4      117.46      106.96      1.00 o
  -1   7   4      231.51      253.92      2.57 o
   0   7   4      976.41     1027.35      4.60 o
   1   7   4        7.82       12.89      1.21 o
   2   7   4       59.10       59.23      1.41 o
   3   7   4      169.94      186.13      1.91 o
   4   7   4       81.35       79.62      1.68 o
   5   7   4        5.37        5.98      1.61 o
   6   7   4       12.64       11.63      1.58 o
   7   7   4        5.07        5.13      1.92 o
   8   7   4        0.77        0.42      1.98 o
  -4   8   4       10.21       11.82      1.15 o
  -3   8   4        0.03        1.64      0.97 o
  -2   8   4       15.66       14.02      1.01 o
  -1   8   4       10.70       12.96      1.11 o
   0   8   4      125.45      127.44      1.50 o
   1   8   4       15.26       15.70      1.06 o
   2   8   4       18.18       21.21      1.26 o
   3   8   4       76.57       77.18      1.46 o
   4   8   4        2.79        5.18      1.39 o
   5   8   4        0.01        2.31      1.48 o
   6   8   4        0.29        0.47      1.66 o
   7   8   4       41.00       46.55      3.48 o
  -3   9   4        0.91        1.75      1.18 o
  -2   9   4        9.97        9.67      1.15 o
  -1   9   4        4.66        1.66      1.13 o
   0   9   4        7.36        8.69      1.10 o
   1   9   4       57.89       58.00      1.22 o
   2   9   4        2.13        1.89      1.42 o
   3   9   4        0.04        0.18      2.19 o
   4   9   4        4.92        9.59      1.47 o
   5   9   4        5.09        7.50      1.55 o
   6   9   4       17.33       18.86      1.66 o
  -1  10   4        1.60        1.97      1.18 o
   0  10   4        2.78        1.62      1.20 o
   1  10   4       13.06       12.10      1.23 o
   2  10   4       32.45       22.96      1.52 o
   3  10   4        0.43       -2.03      1.36 o
   4  10   4       24.65       22.83      1.56 o
   5  10   4        1.00        2.50      1.61 o
  -4 -10   5        3.39        3.05      1.30 o
  -3 -10   5        6.77        4.18      1.22 o
  -2 -10   5        0.14        2.32      1.19 o
  -1 -10   5       10.01       12.64      1.19 o
   0 -10   5        8.68        9.17      1.12 o
   1 -10   5       17.72       17.29      1.17 o
  -6  -9   5        3.37        2.37      2.16 o
  -5  -9   5        4.81        3.72      1.39 o
  -4  -9   5        5.03        6.04      1.32 o
  -3  -9   5        0.00        0.58      1.23 o
  -2  -9   5       13.99       12.26      1.06 o
  -1  -9   5       56.89       44.34      1.13 o
   0  -9   5       20.20       15.81      1.08 o
   1  -9   5        6.92        5.73      1.11 o
   2  -9   5        9.56        7.07      1.08 o
   3  -9   5        0.65        3.30      1.23 o
  -7  -8   5       11.78        9.07      1.43 o
  -6  -8   5        6.54        7.94      1.43 o
  -5  -8   5       12.21       11.91      1.29 o
  -4  -8   5       22.97       21.31      1.29 o
  -3  -8   5        2.72        4.94      1.23 o
  -2  -8   5       16.57       19.38      1.33 o
  -1  -8   5       15.46       13.31      1.07 o
   0  -8   5      137.00      124.21      1.80 o
   1  -8   5      148.56      159.47      1.21 o
   2  -8   5        0.70        0.94      1.01 o
   3  -8   5       19.19       19.32      1.28 o
   4  -8   5        0.06        2.34      1.08 o
  -7  -7   5        7.68        4.92      1.30 o
  -6  -7   5        5.30        4.74      1.11 o
  -5  -7   5        0.72        1.28      1.47 o
  -4  -7   5       10.40        9.77      1.18 o
  -3  -7   5       75.78       73.91      1.29 o
  -2  -7   5        0.86        3.20      1.10 o
  -1  -7   5        0.38        1.81      1.12 o
   0  -7   5      199.44      193.33      1.21 o
   1  -7   5       87.83       83.65      1.31 o
   2  -7   5        0.11        1.76      0.89 o
   3  -7   5        1.28        2.79      0.96 o
   4  -7   5        0.24        0.45      0.95 o
   5  -7   5        3.11        6.81      1.16 o
  -8  -6   5        6.25        3.63      1.29 o
  -7  -6   5       69.40       63.79      1.53 o
  -6  -6   5       78.42       71.17      2.15 o
  -5  -6   5        2.46        1.35      1.21 o
  -4  -6   5      163.55      196.10      2.47 o
  -3  -6   5       28.64       17.18      1.17 o
  -2  -6   5       78.08       95.01      1.71 o
  -1  -6   5        8.26        9.74      1.17 o
   0  -6   5       17.19        9.88      0.92 o
   1  -6   5       36.06       22.85      0.90 o
   2  -6   5        4.72        6.52      0.91 o
   3  -6   5       15.17       16.42      0.91 o
   4  -6   5        0.10        0.31      1.07 o
   5  -6   5       11.18       12.66      1.05 o
   6  -6   5       15.28        7.68      1.12 o
  -8  -5   5        0.09        0.30      1.26 o
  -7  -5   5       16.00       14.58      1.19 o
  -6  -5   5       61.99       63.07      1.53 o
  -5  -5   5      126.83      135.35      5.13 o
  -4  -5   5        5.22        4.52      1.31 o
  -3  -5   5       69.69       77.72      1.22 o
  -2  -5   5      330.95      364.66      6.44 o
  -1  -5   5        6.97        5.11      1.07 o
   0  -5   5      120.90      118.76      1.57 o
   1  -5   5      329.92      416.79      2.06 o
   2  -5   5      225.34      249.65      1.31 o
   3  -5   5       32.23       14.08      0.92 o
   4  -5   5        1.88        4.38      0.92 o
   5  -5   5        1.90        1.89      1.04 o
   6  -5   5       11.06        9.34      1.07 o
  -8  -4   5        2.81        3.79      1.10 o
  -7  -4   5        7.05        5.56      1.09 o
  -6  -4   5      113.07       94.95      2.57 o
  -5  -4   5      138.78      124.15      2.49 o
  -4  -4   5        3.40        1.49      1.14 o
  -3  -4   5      189.90      203.86      4.14 o
  -2  -4   5       57.54      121.81      1.78 o
  -1  -4   5        0.71       19.14      3.08 o
   0  -4   5       30.10       37.85      1.10 o
   1  -4   5       15.87       13.47      0.93 o
   2  -4   5      699.37      710.62      3.34 o
   3  -4   5        0.77        1.29      0.92 o
   4  -4   5       55.39       69.46      1.03 o
   5  -4   5       87.75       79.40      1.15 o
   6  -4   5        3.04        2.84      1.11 o
   7  -4   5        1.09        2.55      1.10 o
  -8  -3   5        3.62        2.96      1.10 o
  -7  -3   5       69.57       59.30      1.10 o
  -6  -3   5      113.04      129.77      2.45 o
  -5  -3   5      118.03       95.51      1.51 o
  -4  -3   5        0.20        1.52      1.09 o
  -2  -3   5      813.13      611.77     13.21 o
  -1  -3   5      400.68      304.52      5.16 o
   0  -3   5      679.83      689.99      2.20 o
   3  -3   5       24.05       21.18      0.93 o
   4  -3   5        0.02        0.03      0.89 o
   5  -3   5        3.22        8.77      0.99 o
   6  -3   5       23.65       19.55      1.03 o
   7  -3   5        3.35        4.24      1.10 o
  -8  -2   5        0.64        2.09      0.96 o
  -7  -2   5      229.37      182.49      2.61 o
  -6  -2   5       34.39       38.89      1.37 o
  -5  -2   5       13.74       16.71      1.11 o
  -4  -2   5       80.56       31.35      1.05 o
  -3  -2   5      339.97      319.89      3.62 o
  -2  -2   5      233.02      130.42      2.67 o
  -1  -2   5      474.21      484.88      5.17 o
   0  -2   5      266.20      239.25      1.75 o
   1  -2   5      126.07       33.53      1.26 o
   2  -2   5       38.79      181.37     29.00 o
   3  -2   5      792.52      940.69      3.84 o
   4  -2   5      118.14      212.89     14.58 o
   5  -2   5        0.00        1.78      0.91 o
   6  -2   5        3.12        0.64      0.93 o
   7  -2   5        8.83        8.89      1.00 o
   8  -2   5       27.72       28.01      1.30 o
  -8  -1   5        3.32        2.50      1.09 o
  -7  -1   5        1.85        0.22      1.05 o
  -6  -1   5       95.39       82.75      1.26 o
  -5  -1   5        3.63        3.92      0.95 o
  -4  -1   5     2824.01     2615.80     46.30 o
  -2  -1   5      115.01      125.34      1.34 o
   0  -1   5    52098.83    44005.08    402.52 o
   1  -1   5     2936.51     3120.62     24.27 o
   2  -1   5       15.67       24.29      1.03 o
   3  -1   5      219.04      212.03      1.44 o
   4  -1   5      178.61      325.54      1.80 o
   5  -1   5        0.53        1.64      0.95 o
   6  -1   5        5.09        8.63      0.92 o
   7  -1   5        2.81        3.00      1.00 o
   8  -1   5        3.20        9.46      1.11 o
  -8   0   5        1.12        1.20      1.00 o
  -7   0   5        6.71        8.45      0.85 o
  -6   0   5       72.55       67.54      1.25 o
  -5   0   5       38.32       46.74      0.86 o
  -4   0   5      825.82      745.29      6.41 o
  -3   0   5        0.43        0.28      0.81 o
  -2   0   5      460.70      637.29      6.63 o
  -1   0   5     6958.58     5785.13     78.08 o
   1   0   5      671.49      755.45     10.34 o
   2   0   5      654.36      469.93      2.43 o
   3   0   5      953.16      844.37      4.53 o
   4   0   5     1004.15     1096.84     13.61 o
   5   0   5        0.99       -0.26      0.95 o
   6   0   5       31.81       47.19      1.12 o
   7   0   5      142.79      113.97      1.41 o
   8   0   5        5.84        2.67      1.14 o
  -8   1   5       13.45       14.25      0.98 o
  -7   1   5       20.62       14.38      0.87 o
  -6   1   5       11.82       13.46      0.87 o
  -5   1   5       29.77       28.62      0.87 o
  -4   1   5       10.67       13.67      0.81 o
  -3   1   5     1549.33     1507.82     10.65 o
  -2   1   5      208.56      203.23      1.78 o
  -1   1   5      118.94       27.17      1.01 o
   1   1   5     5541.54     5851.39    131.32 o
   2   1   5      224.55      466.41      5.05 o
   3   1   5       93.68      224.81      1.88 o
   4   1   5      526.98      600.80      3.52 o
   5   1   5       58.76       88.08      1.26 o
   6   1   5        0.00        0.25      1.21 o
   7   1   5       32.28       20.55      1.15 o
   8   1   5        0.00        0.61      1.24 o
   9   1   5        1.12        2.72      1.26 o
  -8   2   5       10.73        8.51      1.02 o
  -7   2   5        5.50        4.83      0.86 o
  -6   2   5      107.40      125.83      1.04 o
  -5   2   5      980.09      914.16      7.30 o
  -4   2   5      123.69      101.02      1.04 o
  -3   2   5      680.51      495.53      1.86 o
  -2   2   5     2130.38     2177.65     13.66 o
  -1   2   5      544.34      489.32      2.29 o
   0   2   5     2714.60     2694.02     23.09 o
   1   2   5     1896.24     1889.08     24.44 o
   2   2   5       65.12       41.36      1.68 o
   3   2   5      337.27      422.57      2.48 o
   4   2   5      926.54     1055.16      6.45 o
   5   2   5      152.73      218.95      2.35 o
   6   2   5       86.72       91.80      1.45 o
   7   2   5       13.52       11.41      1.26 o
   8   2   5        8.07       10.37      1.43 o
   9   2   5        2.49       -0.01      1.79 o
  -7   3   5       34.83       41.72      1.12 o
  -6   3   5       45.88       52.35      1.06 o
  -5   3   5        0.26        1.44      0.90 o
  -4   3   5      327.28      321.98      2.48 o
  -3   3   5      245.34      209.06      2.76 o
  -2   3   5      192.90      295.86      2.05 o
  -1   3   5     1033.35     1158.25     10.08 o
   0   3   5      281.08      149.00      1.86 o
   1   3   5      711.99     1079.27      6.94 o
   2   3   5      878.71     1177.11     14.19 o
   3   3   5      288.80      458.22      6.06 o
   4   3   5       80.23       74.30      1.47 o
   5   3   5      244.03      248.20      1.90 o
   6   3   5      525.41      589.75      2.83 o
   7   3   5       15.93       15.60      1.43 o
   8   3   5        6.84        8.50      2.03 o
   9   3   5        2.40        0.34      1.60 o
  -7   4   5       11.61       11.71      0.99 o
  -6   4   5        2.85        3.36      1.06 o
  -5   4   5        0.08        0.48      0.92 o
  -4   4   5       22.55       23.09      0.91 o
  -3   4   5       48.31       50.20      0.94 o
  -2   4   5      140.86      128.74      1.49 o
  -1   4   5       54.06       61.20      0.93 o
   0   4   5      104.81       46.27      1.01 o
   1   4   5      749.64      999.81      7.71 o
   2   4   5      625.92      623.64      8.38 o
   3   4   5       37.18       63.53      1.74 o
   4   4   5        3.39        8.45      1.49 o
   5   4   5        1.92        7.75      1.37 o
   6   4   5      500.85      536.84      3.20 o
   7   4   5        8.22        8.93      1.38 o
   8   4   5        0.03       -0.75      1.69 o
  -6   5   5        2.00        1.80      0.90 o
  -5   5   5        0.10        0.58      0.93 o
  -4   5   5        0.77       -0.29      1.00 o
  -3   5   5        2.97        4.93      0.89 o
  -2   5   5       47.51       26.15      1.22 o
  -1   5   5       17.30       10.59      0.89 o
   0   5   5        5.81        1.44      1.02 o
   1   5   5      459.82      481.80      3.45 o
   2   5   5      450.03      435.65      5.23 o
   3   5   5      216.11      279.89      3.73 o
   4   5   5        0.01        0.85      1.62 o
   5   5   5        6.89        9.37      1.49 o
   6   5   5      173.39      173.28      1.89 o
   7   5   5       48.33       38.36      1.58 o
   8   5   5       35.18       30.45      1.66 o
  -6   6   5        8.11        9.98      1.01 o
  -5   6   5        7.97        9.77      1.00 o
  -4   6   5        0.64        0.63      0.94 o
  -3   6   5       21.76       17.99      0.95 o
  -2   6   5      273.57      225.97      1.45 o
  -1   6   5      178.95      145.06      1.13 o
   0   6   5      571.21      561.35      2.40 o
   1   6   5      226.93      243.84      1.76 o
   2   6   5      193.68      184.65      1.71 o
   3   6   5      200.00      232.10      1.97 o
   4   6   5        8.50       15.31      1.60 o
   5   6   5       61.31       56.82      1.89 o
   6   6   5       48.11       42.83      2.13 o
   7   6   5        2.14        0.73      1.65 o
   8   6   5       17.92       11.83      1.93 o
  -5   7   5        0.89        1.48      0.98 o
  -4   7   5       17.05       11.89      0.96 o
  -3   7   5        9.63       10.15      0.98 o
  -2   7   5       31.84       30.94      0.98 o
  -1   7   5        4.86        6.36      1.00 o
   0   7   5      159.98      151.41      2.04 o
   1   7   5     1889.77     1918.44     17.93 o
   2   7   5       37.90       46.10      1.32 o
   3   7   5      173.07      175.62      2.75 o
   4   7   5      108.25       97.93      1.80 o
   5   7   5       13.41       11.68      1.44 o
   6   7   5        9.78       12.56      2.02 o
   7   7   5       15.28       27.56      2.45 o
   8   7   5       11.00       11.48      2.20 o
  -4   8   5        0.07       -0.26      0.96 o
  -3   8   5       23.45       19.75      1.01 o
  -2   8   5        3.31        4.93      0.97 o
  -1   8   5        4.15        5.03      0.97 o
   0   8   5       97.03       96.88      1.29 o
   1   8   5       17.26       17.11      1.13 o
   2   8   5       24.52       33.67      1.38 o
   3   8   5        3.84        8.23      1.33 o
   4   8   5        6.98        5.91      1.31 o
   5   8   5       26.73       24.22      1.46 o
   6   8   5        4.27        5.95      1.90 o
   7   8   5       19.29       16.31      2.06 o
  -3   9   5        0.03       -0.13      1.04 o
  -2   9   5        0.26        0.17      1.01 o
  -1   9   5       30.39       36.29      1.13 o
   0   9   5        0.13        1.19      1.01 o
   1   9   5        1.15        2.30      1.14 o
   2   9   5      121.32      136.26      1.57 o
   3   9   5       60.23       73.26      2.39 o
   4   9   5       11.90       12.66      1.51 o
   5   9   5        0.00        0.46      1.76 o
   6   9   5        2.90        3.37      2.29 o
  -1  10   5       17.82       20.54      1.17 o
   0  10   5        0.04        0.48      1.14 o
   1  10   5        5.90        4.38      1.14 o
   2  10   5       14.75       18.06      1.39 o
   3  10   5        0.14        2.66      1.52 o
   4  10   5        3.64        4.75      1.59 o
   5  10   5        0.03        1.35      1.86 o
  -4 -10   6        7.62        4.08      1.45 o
  -3 -10   6        0.66        0.44      1.16 o
  -2 -10   6        0.56        0.62      1.12 o
  -1 -10   6        7.09       10.75      1.17 o
   0 -10   6        5.86        3.77      1.17 o
   1 -10   6       10.28        9.36      1.60 o
  -5  -9   6        2.47        2.46      1.38 o
  -4  -9   6       33.35       34.09      1.40 o
  -3  -9   6       23.59       26.88      1.50 o
  -2  -9   6       26.19       28.42      1.13 o
  -1  -9   6        0.29        1.34      1.09 o
   0  -9   6       95.02       97.18      1.29 o
   1  -9   6       20.88       17.91      1.03 o
   2  -9   6       15.30       16.03      1.15 o
   3  -9   6        0.54       -0.06      1.32 o
  -6  -8   6        2.11       -0.33      1.32 o
  -5  -8   6       42.25       40.77      1.55 o
  -4  -8   6      128.93      120.06      1.42 o
  -3  -8   6       17.62       15.32      1.19 o
  -2  -8   6      112.62      109.65      2.50 o
  -1  -8   6       40.95       44.51      1.07 o
   0  -8   6        9.33        8.02      1.04 o
   1  -8   6        2.25        2.34      0.95 o
   2  -8   6       33.69       30.66      1.04 o
   3  -8   6       22.04       23.79      1.14 o
   4  -8   6       18.16       16.11      1.07 o
  -7  -7   6        5.90        7.09      1.21 o
  -6  -7   6        0.51        0.64      1.03 o
  -5  -7   6        0.06        0.02      1.98 o
  -4  -7   6       97.41      104.98      1.35 o
  -3  -7   6        1.58        2.20      1.09 o
  -2  -7   6      136.13      146.31      2.26 o
  -1  -7   6        6.40        8.26      1.10 o
   0  -7   6       15.60       17.65      0.98 o
   1  -7   6        5.38        5.43      0.93 o
   2  -7   6       95.59       97.23      1.10 o
   3  -7   6       20.80       18.98      0.99 o
   4  -7   6       19.19       21.74      1.09 o
   5  -7   6        9.50        5.91      1.07 o
  -8  -6   6       12.34        9.32      1.22 o
  -7  -6   6        0.12        2.65      1.11 o
  -6  -6   6      131.06      123.26      4.44 o
  -5  -6   6      184.92      190.48      4.45 o
  -4  -6   6       46.80       60.99      1.35 o
  -3  -6   6       51.43       49.39      1.21 o
  -2  -6   6       71.92       76.22      1.85 o
  -1  -6   6       16.01       18.64      1.19 o
   0  -6   6      451.06      444.50      4.73 o
   1  -6   6       23.29       13.64      0.91 o
   2  -6   6       93.99      100.03      1.26 o
   3  -6   6       11.46       15.58      1.01 o
   4  -6   6        1.19        2.51      0.98 o
   5  -6   6        0.79        0.56      1.04 o
   6  -6   6        3.79        2.43      1.06 o
  -8  -5   6        0.36        1.70      1.11 o
  -7  -5   6       24.15       20.84      1.11 o
  -6  -5   6      181.51      183.08      5.12 o
  -5  -5   6        5.11        2.82      1.19 o
  -4  -5   6       29.72       45.38      1.57 o
  -3  -5   6      400.38      405.62      8.11 o
  -2  -5   6       10.65        5.68      1.10 o
  -1  -5   6      376.46      493.52      8.21 o
   0  -5   6      397.21      347.60      4.23 o
   1  -5   6       73.47      112.39      1.11 o
   2  -5   6        8.74        7.29      0.92 o
   3  -5   6        0.84        1.18      0.90 o
   4  -5   6        8.65        7.27      0.94 o
   5  -5   6       51.39       57.02      1.31 o
   6  -5   6        0.33        1.02      1.08 o
  -8  -4   6        0.06        1.09      1.06 o
  -7  -4   6        2.99        4.92      1.02 o
  -6  -4   6       10.22       11.58      0.97 o
  -5  -4   6       65.65       67.97      1.16 o
  -4  -4   6      254.32      283.53      2.90 o
  -3  -4   6      274.40      340.97      6.98 o
  -2  -4   6       67.25       17.69      1.09 o
  -1  -4   6      466.69      562.49      5.15 o
   0  -4   6        9.31       20.56      1.05 o
   1  -4   6      716.28      662.89      6.64 o
   2  -4   6       16.11       16.23      1.00 o
   3  -4   6        5.90       15.14      1.00 o
   4  -4   6        1.18       -0.22      1.00 o
   5  -4   6       13.84        8.23      1.08 o
   6  -4   6       15.25       10.19      1.08 o
   7  -4   6       21.72       10.67      1.18 o
  -8  -3   6        1.45        1.13      1.11 o
  -7  -3   6        1.78        4.67      0.97 o
  -6  -3   6        4.92        6.46      0.98 o
  -5  -3   6       77.56       66.79      2.37 o
  -4  -3   6      180.28      145.89      1.56 o
  -3  -3   6       15.94       11.24      1.06 o
  -1  -3   6      272.35      359.40      3.62 o
   0  -3   6       24.72       22.70      1.11 o
   1  -3   6      781.88      567.12      1.96 o
   2  -3   6       11.78        2.73      0.92 o
   3  -3   6        7.47        7.82      0.90 o
   4  -3   6        6.69        6.65      0.93 o
   5  -3   6        4.95        5.12      0.94 o
   6  -3   6       16.15       18.23      1.02 o
   7  -3   6        2.18        1.61      1.10 o
  -8  -2   6        0.04        1.50      1.08 o
  -7  -2   6        6.48        5.66      1.08 o
  -6  -2   6        8.26        7.27      0.96 o
  -5  -2   6        3.20        2.77      0.94 o
  -3  -2   6       87.45      114.71      2.06 o
  -2  -2   6      247.01      212.42      4.37 o
  -1  -2   6      160.43      113.19      2.99 o
   0  -2   6      854.72     1144.80     13.39 o
   1  -2   6      541.96      360.43      2.00 o
   2  -2   6      345.93      540.65      3.56 o
   3  -2   6      101.39      140.84      1.60 o
   4  -2   6        0.95        5.57      0.97 o
   5  -2   6        1.01        1.14      0.93 o
   6  -2   6        0.21        0.54      0.96 o
   7  -2   6        3.30        2.98      1.06 o
   8  -2   6       11.38       14.37      1.28 o
  -8  -1   6        0.23       -0.15      1.08 o
  -7  -1   6       22.72       19.51      1.13 o
  -6  -1   6        4.01        5.51      1.03 o
  -5  -1   6        4.10        4.44      0.96 o
  -4  -1   6      172.89      272.52      3.10 o
  -3  -1   6      415.12      478.35      5.13 o
  -2  -1   6      538.38      628.22      8.09 o
  -1  -1   6     1496.10     2318.74     51.73 o
   0  -1   6     1830.91     2518.74     45.52 o
   1  -1   6      407.09      425.59      3.36 o
   2  -1   6      211.04      142.09      1.32 o
   3  -1   6        3.23       10.23      1.00 o
   4  -1   6       31.12       70.23      1.16 o
   5  -1   6       44.26       60.48      1.18 o
   6  -1   6       60.89       68.34      1.18 o
   7  -1   6       76.48       72.85      1.24 o
   8  -1   6        0.26        1.27      1.41 o
  -8   0   6        7.46        8.34      1.07 o
  -7   0   6        0.25        1.21      0.93 o
  -6   0   6       18.35       11.33      0.87 o
  -5   0   6       12.14       13.16      0.80 o
  -4   0   6        1.56        0.47      0.80 o
  -3   0   6        3.99        1.24      0.91 o
  -2   0   6      251.88      292.06      2.38 o
  -1   0   6     1017.66     1909.45     46.11 o
   0   0   6      100.35      242.34      4.40 o
   1   0   6     1006.99     1075.67     18.19 o
   2   0   6      509.20      249.24      2.20 o
   4   0   6       71.27       94.54      1.31 o
   5   0   6       42.06       43.04      1.11 o
   6   0   6      273.62      307.09      1.57 o
   7   0   6        5.80        6.76      1.13 o
   8   0   6        7.50        2.95      1.36 o
  -8   1   6        0.68        1.34      0.99 o
  -7   1   6        0.77        1.60      0.89 o
  -6   1   6       98.14       99.08      1.17 o
  -5   1   6       82.21       77.00      1.48 o
  -4   1   6      116.05      161.31      1.04 o
  -3   1   6        8.81        2.89      0.77 o
  -2   1   6       53.37       75.54      9.57 o
  -1   1   6     2481.11     2162.76     23.31 o
   0   1   6     1154.43     1293.40     24.35 o
   1   1   6      174.85      146.64      2.30 o
   2   1   6      404.76      246.52      6.68 o
   3   1   6      139.27      243.83      1.92 o
   4   1   6      178.73      254.66      3.09 o
   5   1   6      139.64       96.91      1.43 o
   6   1   6       87.15       85.02      1.37 o
   7   1   6       22.75       21.42      1.30 o
   8   1   6        1.91        2.99      1.20 o
  -8   2   6        5.22       11.66      1.04 o
  -7   2   6        7.28       12.51      1.17 o
  -6   2   6        0.51       -0.07      0.91 o
  -5   2   6      493.24      491.12      3.02 o
  -4   2   6        8.34        7.26      0.82 o
  -3   2   6      152.33       72.43      0.87 o
  -2   2   6      157.19      252.86      2.22 o
  -1   2   6     1899.99     2177.67     14.77 o
   1   2   6       15.88       46.04      1.44 o
   2   2   6      233.35      183.49      1.97 o
   3   2   6      112.40      107.10      1.72 o
   4   2   6      422.36      456.80      3.42 o
   5   2   6        0.45        0.92      1.17 o
   6   2   6       39.25       47.31      1.28 o
   7   2   6       35.90       34.92      1.37 o
   8   2   6        0.12       -0.04      1.44 o
   9   2   6        0.49        2.97      1.70 o
  -7   3   6        0.41        1.72      0.97 o
  -6   3   6       21.14       19.31      0.91 o
  -5   3   6      707.31      711.01      3.83 o
  -4   3   6        1.06        1.71      0.94 o
  -3   3   6      101.78       89.07      0.95 o
  -2   3   6       40.85       34.63      0.82 o
  -1   3   6       38.02       37.03      0.87 o
   0   3   6      182.13       47.66      1.07 o
   1   3   6        3.61        0.91      0.99 o
   2   3   6      405.32      485.55      7.96 o
   3   3   6        7.78        1.33      1.37 o
   4   3   6      337.47      319.74      2.30 o
   5   3   6      118.42      136.48      2.02 o
   6   3   6      418.97      434.00      3.72 o
   7   3   6       75.21       83.36      1.75 o
   8   3   6       17.33       15.76      1.53 o
   9   3   6        0.01        1.30      2.92 o
  -7   4   6        5.75        5.64      0.93 o
  -6   4   6       30.21       26.33      0.93 o
  -5   4   6      102.56      123.19      1.03 o
  -4   4   6       40.91       39.40      0.89 o
  -3   4   6       68.62       66.44      0.98 o
  -2   4   6        1.65        2.23      0.82 o
  -1   4   6      137.57      194.52      1.62 o
   0   4   6      160.04      117.57      1.14 o
   1   4   6       11.79       10.30      1.65 o
   2   4   6       83.00       90.01      1.64 o
   3   4   6      106.94       66.92      1.59 o
   4   4   6      170.45      144.79      1.90 o
   5   4   6        0.01        3.60      1.66 o
   6   4   6       16.99       20.61      1.57 o
   7   4   6       16.25       18.26      2.65 o
   8   4   6       12.75       12.14      1.92 o
  -6   5   6        5.12        6.21      1.01 o
  -5   5   6        5.14        9.21      0.89 o
  -4   5   6       65.37       53.56      0.97 o
  -3   5   6      139.44      144.49      1.02 o
  -2   5   6       34.29       66.33      0.89 o
  -1   5   6      318.87      394.35      3.48 o
   0   5   6       92.96       73.48      1.02 o
   1   5   6       21.19       36.29      1.05 o
   2   5   6       49.40       85.21      1.64 o
   3   5   6        4.40       10.70      1.55 o
   4   5   6        0.01        2.56      1.62 o
   5   5   6       47.18       59.55      1.64 o
   6   5   6        4.92        2.65      1.53 o
   7   5   6       19.68       20.13      1.67 o
   8   5   6        1.60        4.60      2.28 o
  -6   6   6        0.01        0.75      1.02 o
  -5   6   6        0.55        0.58      0.87 o
  -4   6   6       39.92       44.48      0.92 o
  -3   6   6      134.30      130.60      1.02 o
  -2   6   6        4.37        1.86      0.84 o
  -1   6   6       98.01      104.35      0.97 o
   0   6   6        8.62        4.90      0.89 o
   1   6   6      931.41      975.19      8.86 o
   2   6   6      213.53      244.59      1.79 o
   3   6   6      140.52      139.52      1.81 o
   4   6   6        6.62       11.07      2.31 o
   5   6   6       58.72       65.99      1.90 o
   6   6   6       89.60       79.36      2.53 o
   7   6   6       13.80       16.99      1.82 o
   8   6   6       10.09       12.57      1.96 o
  -5   7   6        0.21        1.60      0.95 o
  -4   7   6       11.14       13.61      0.92 o
  -3   7   6       34.08       27.64      1.00 o
  -2   7   6       14.38       15.18      0.89 o
  -1   7   6       33.62       30.59      0.93 o
   0   7   6        2.71        2.99      1.01 o
   1   7   6       42.93       37.65      1.27 o
   2   7   6      131.65      149.90      1.66 o
   3   7   6      137.63      134.50      1.65 o
   4   7   6      189.45      154.77      2.41 o
   5   7   6       79.62       82.58      1.83 o
   6   7   6       22.24       26.01      2.17 o
   7   7   6        0.93        2.87      1.92 o
  -4   8   6        3.56        5.36      0.95 o
  -3   8   6        0.96        2.08      0.90 o
  -2   8   6       52.67       55.48      0.98 o
  -1   8   6       36.55       29.15      1.13 o
   0   8   6       21.21       21.99      1.08 o
   1   8   6       78.70       79.76      1.25 o
   2   8   6       41.33       36.05      1.40 o
   3   8   6        4.84        4.08      1.42 o
   4   8   6        8.00       14.42      1.46 o
   5   8   6        0.32        1.03      1.64 o
   6   8   6        4.22        3.43      1.92 o
   7   8   6        1.94        2.74      3.32 o
  -3   9   6        6.68       10.64      1.10 o
  -2   9   6       12.51        9.85      1.10 o
  -1   9   6        4.18        2.49      1.04 o
   0   9   6       43.88       49.69      1.15 o
   1   9   6       58.87       61.72      1.25 o
   2   9   6        3.38        1.64      1.28 o
   3   9   6       17.02       11.66      1.49 o
   4   9   6       48.59       45.20      1.63 o
   5   9   6       36.17       23.88      1.62 o
   6   9   6        0.94        3.49      2.01 o
  -1  10   6        9.76        7.90      1.15 o
   0  10   6        2.75        5.32      1.17 o
   1  10   6        0.75        0.65      1.31 o
   2  10   6       14.69       24.35      1.51 o
   3  10   6       26.03       21.97      1.59 o
   4  10   6       22.72       16.60      1.62 o
   5  10   6        8.49        4.24      1.75 o
  -3 -10   7        0.73        2.02      1.18 o
  -2 -10   7        2.98        2.26      1.25 o
  -1 -10   7        8.56        6.54      1.17 o
   0 -10   7      102.07       76.14      1.27 o
  -5  -9   7        0.00        1.12      1.72 o
  -4  -9   7        0.20        1.44      1.35 o
  -3  -9   7       18.67       22.42      1.37 o
  -2  -9   7        0.72        1.23      1.09 o
  -1  -9   7       20.42       18.55      1.12 o
   0  -9   7       21.67       21.16      1.40 o
   1  -9   7       57.20       47.42      1.28 o
   2  -9   7        2.17        1.32      1.08 o
  -6  -8   7       18.25       21.45      1.45 o
  -5  -8   7        6.44        6.59      1.51 o
  -4  -8   7        1.66        2.52      1.19 o
  -3  -8   7        0.02        1.37      1.13 o
  -2  -8   7        4.23        4.43      1.17 o
  -1  -8   7        0.45        2.59      1.10 o
   0  -8   7        1.94        2.50      1.07 o
   1  -8   7       14.96       19.02      1.00 o
   2  -8   7        6.85        6.15      1.09 o
   3  -8   7        3.59        2.96      1.04 o
   4  -8   7       15.90       16.28      1.12 o
  -7  -7   7        1.20        1.55      1.22 o
  -6  -7   7        3.58        3.65      1.19 o
  -5  -7   7        3.23        1.91      1.15 o
  -4  -7   7        3.22        2.85      1.09 o
  -3  -7   7        9.96       18.68      1.19 o
  -2  -7   7       50.48       70.32      1.46 o
  -1  -7   7       20.35       24.63      1.15 o
   0  -7   7       54.24       59.44      1.17 o
   1  -7   7       60.66       54.17      1.51 o
   2  -7   7       85.83       86.48      1.38 o
   3  -7   7        1.94        2.24      0.94 o
   4  -7   7        9.34       10.27      1.00 o
   5  -7   7        0.11        1.45      1.12 o
  -7  -6   7        0.40        1.40      1.16 o
  -6  -6   7        0.50        1.35      1.06 o
  -5  -6   7      666.25      681.56      5.19 o
  -4  -6   7      113.92      141.43      1.65 o
  -3  -6   7        0.01        0.41      1.09 o
  -2  -6   7        1.65        2.81      1.10 o
  -1  -6   7      314.76      319.60      4.37 o
   0  -6   7        0.35        1.66      1.07 o
   1  -6   7       41.47       46.42      0.99 o
   2  -6   7      537.43      538.17      3.69 o
   3  -6   7       15.18       18.60      1.06 o
   4  -6   7        5.88        6.70      1.04 o
   5  -6   7       13.35       11.63      0.99 o
   6  -6   7        0.41        2.45      1.20 o
  -8  -5   7        5.35        4.48      1.29 o
  -7  -5   7        7.37        5.36      1.19 o
  -6  -5   7        0.81       -0.21      1.07 o
  -5  -5   7      254.79      234.44      2.38 o
  -4  -5   7      125.95      108.99      3.00 o
  -3  -5   7        1.21        1.83      1.10 o
  -2  -5   7       64.61       25.61      1.85 o
  -1  -5   7      316.46      382.28      3.63 o
   0  -5   7      161.02      169.48      1.83 o
   1  -5   7       11.51        7.14      0.89 o
   2  -5   7        0.81        0.95      0.96 o
   3  -5   7       25.68       32.33      1.08 o
   4  -5   7      127.31      103.19      1.41 o
   5  -5   7      108.53      114.60      1.32 o
   6  -5   7       48.75       50.75      1.22 o
  -8  -4   7       33.73       25.15      1.15 o
  -7  -4   7       53.91       38.58      1.28 o
  -6  -4   7      125.66      131.04      4.26 o
  -5  -4   7      209.72      197.94      4.07 o
  -4  -4   7       14.95       13.45      1.09 o
  -3  -4   7        9.87        5.41      1.21 o
  -2  -4   7      645.54      484.46      8.10 o
  -1  -4   7       81.86      147.00      2.40 o
   0  -4   7      745.74      795.59      5.40 o
   1  -4   7        0.64        1.93      1.10 o
   2  -4   7       12.38       24.47      1.07 o
   3  -4   7      615.75      677.09      3.45 o
   4  -4   7      205.69      195.05      2.61 o
   5  -4   7       10.71       11.35      1.10 o
   6  -4   7       20.17       18.40      1.07 o
   7  -4   7        0.29        3.28      1.21 o
  -8  -3   7        0.39        1.62      1.02 o
  -7  -3   7       10.12       13.55      1.02 o
  -6  -3   7      166.43      152.27      2.60 o
  -5  -3   7        0.65        1.13      0.89 o
  -4  -3   7      209.45      153.24      2.85 o
  -3  -3   7      353.76      458.57      6.94 o
  -2  -3   7      529.72      429.86      9.62 o
  -1  -3   7       59.36       72.90      1.19 o
   0  -3   7      187.06      144.42      2.08 o
   1  -3   7     1192.47     1069.87      6.24 o
   2  -3   7      101.26      165.06      1.85 o
   3  -3   7      237.48      283.06      1.77 o
   4  -3   7      198.38      241.51      1.72 o
   5  -3   7        0.82        3.55      0.95 o
   6  -3   7        3.50        2.70      0.99 o
   7  -3   7       18.58       18.17      1.42 o
  -8  -2   7       10.42       13.27      1.08 o
  -7  -2   7       11.44       13.12      0.97 o
  -6  -2   7       27.30       21.76      1.09 o
  -5  -2   7      150.22      142.98      3.23 o
  -4  -2   7      347.12      247.25      3.08 o
  -3  -2   7      346.87      340.05      4.34 o
  -2  -2   7     1033.80     1257.10     21.92 o
   0  -2   7     1531.22     2121.34     22.58 o
   1  -2   7     1135.78     1385.79      7.82 o
   2  -2   7      332.25      333.78      2.25 o
   3  -2   7      184.33      191.78      1.30 o
   4  -2   7        6.03        3.49      0.97 o
   5  -2   7        1.14        3.70      1.01 o
   6  -2   7       10.13        8.77      1.01 o
   7  -2   7       32.79       35.06      1.23 o
   8  -2   7        1.77        5.03      1.24 o
  -8  -1   7       36.10       29.15      1.06 o
  -7  -1   7        3.68        3.11      0.99 o
  -6  -1   7      125.10      123.32      2.02 o
  -5  -1   7      323.83      308.36      5.46 o
  -4  -1   7        3.54        4.08      0.96 o
  -3  -1   7        9.82       14.93      0.90 o
  -2  -1   7       84.63       48.80      1.37 o
  -1  -1   7     2583.48     2171.75     54.30 o
   0  -1   7      706.36      439.09      8.13 o
   1  -1   7     2482.63     2620.92     33.09 o
   2  -1   7      373.93      280.35      1.84 o
   3  -1   7      209.05      172.27      1.40 o
   4  -1   7       89.36      138.55      1.34 o
   5  -1   7      157.19      171.36      1.38 o
   6  -1   7       19.95       18.81      1.13 o
   7  -1   7        1.62        1.78      1.13 o
   8  -1   7       17.90       22.19      1.43 o
  -8   0   7        0.18        0.92      1.15 o
  -7   0   7        9.72        6.16      0.99 o
  -6   0   7       99.74       89.34      1.35 o
  -5   0   7      207.90      214.59      2.80 o
  -4   0   7       33.80       21.95      0.90 o
  -3   0   7      411.66      333.90      5.32 o
  -2   0   7      281.77      331.72      3.28 o
  -1   0   7     1186.62     1006.61     17.84 o
   0   0   7     3083.98     3301.10     72.50 o
   1   0   7      762.18      712.68     14.94 o
   2   0   7       96.82       32.12      1.33 o
   4   0   7        9.31       14.62      1.16 o
   5   0   7       50.24       65.50      1.30 o
   6   0   7       31.21       23.91      2.53 o
   7   0   7        4.03        7.03      1.26 o
   8   0   7        1.57       -0.07      1.57 o
  -8   1   7        0.41       -0.08      1.01 o
  -7   1   7        7.20        9.79      0.93 o
  -6   1   7        2.27        2.38      0.81 o
  -5   1   7       45.46       56.53      0.92 o
  -4   1   7       19.61       17.51      0.78 o
  -3   1   7      216.14       70.87      0.92 o
  -2   1   7       79.49       31.10      0.89 o
  -1   1   7       48.21       55.79      1.31 o
   0   1   7      216.68      142.98      2.00 o
   1   1   7     1590.55     1518.79     35.27 o
   2   1   7       33.81        8.26      1.28 o
   3   1   7       12.00       13.07      1.20 o
   4   1   7      205.21      233.23      1.78 o
   5   1   7        1.34        7.42      1.32 o
   6   1   7        0.81        1.81      1.42 o
   7   1   7        4.44        3.51      1.25 o
   8   1   7        1.21        2.95      1.43 o
  -8   2   7        0.43        0.76      1.05 o
  -7   2   7        4.68        4.84      0.90 o
  -6   2   7        1.05        3.14      0.87 o
  -5   2   7      449.03      474.77      2.75 o
  -4   2   7      467.09      499.80      4.30 o
  -3   2   7       15.35        4.73      0.76 o
  -2   2   7      227.55      253.51      3.58 o
  -1   2   7      854.59     1096.72     11.47 o
   0   2   7      665.17      315.96      4.41 o
   1   2   7        6.44        0.99      1.14 o
   2   2   7     1620.47     1771.66     22.85 o
   3   2   7      191.00      174.61      2.21 o
   4   2   7      124.18       95.21      1.75 o
   5   2   7      136.12      137.23      1.82 o
   6   2   7      149.61      171.50      1.77 o
   7   2   7       26.21       29.88      1.49 o
   8   2   7        3.42        2.45      1.51 o
  -7   3   7        0.02        2.52      0.98 o
  -6   3   7      123.61      113.76      1.36 o
  -5   3   7       36.89       40.42      0.89 o
  -4   3   7      655.33      703.04      6.05 o
  -3   3   7      192.39      175.15      1.02 o
  -2   3   7      131.91      311.83      3.04 o
  -1   3   7     1362.81     1599.50     10.49 o
   1   3   7      571.23      745.61      9.22 o
   2   3   7     5068.37     5767.66     59.80 o
   3   3   7        0.70        2.15      1.29 o
   4   3   7       94.28      128.79      1.82 o
   5   3   7      348.57      356.73      2.78 o
   6   3   7        6.53        3.03      2.92 o
   7   3   7        8.91        4.79      2.98 o
   8   3   7        6.69        7.94      1.92 o
  -7   4   7        0.35        1.98      0.99 o
  -6   4   7        4.74        5.45      0.92 o
  -5   4   7        0.08        1.86      1.02 o
  -4   4   7       44.57       43.58      1.10 o
  -3   4   7       41.79       47.84      0.86 o
  -2   4   7      133.73       72.32      0.92 o
  -1   4   7       88.58      125.00      1.19 o
   0   4   7       19.73        6.83      0.83 o
   1   4   7     1120.53     1156.30     14.00 o
   2   4   7       21.51       19.33      1.28 o
   3   4   7        8.39       20.46      1.39 o
   4   4   7      138.00      150.57      2.76 o
   5   4   7      837.07      856.89     13.44 o
   6   4   7      263.29      255.72      3.05 o
   7   4   7       16.71       10.05      1.86 o
   8   4   7        0.01       -1.35      2.74 o
  -6   5   7       41.52       40.46      0.99 o
  -5   5   7       18.25       19.79      0.88 o
  -4   5   7        5.40        5.95      0.81 o
  -3   5   7       14.56       12.32      0.82 o
  -2   5   7       17.46       13.14      0.85 o
  -1   5   7       71.55       85.08      1.32 o
   0   5   7       22.09       15.16      0.88 o
   1   5   7       87.52       61.70      1.05 o
   2   5   7        6.09        6.77      1.25 o
   3   5   7      230.42      264.44      4.17 o
   4   5   7        3.66        8.39      1.78 o
   5   5   7       43.44       40.10      1.76 o
   6   5   7       42.46       49.29      1.70 o
   7   5   7        0.63        1.51      1.80 o
   8   5   7        2.14        3.42      2.12 o
  -6   6   7       28.54       26.47      1.05 o
  -5   6   7        0.22        0.11      0.94 o
  -4   6   7       34.06       33.32      0.93 o
  -3   6   7       80.65       68.66      1.59 o
  -2   6   7       68.05       55.52      1.28 o
  -1   6   7       13.22       13.76      0.89 o
   0   6   7      252.55      250.76      1.29 o
   1   6   7       32.37       14.86      1.12 o
   2   6   7       27.50       49.84      1.43 o
   3   6   7      196.09      203.16      2.21 o
   4   6   7       10.29       11.85      1.55 o
   5   6   7        0.00       -1.32      1.76 o
   6   6   7       32.16       40.43      2.47 o
   7   6   7        7.22        8.54      1.82 o
   8   6   7       12.77       11.23      2.18 o
  -5   7   7        2.14        2.74      0.95 o
  -4   7   7        3.07        4.43      0.88 o
  -3   7   7        4.23        5.10      0.88 o
  -2   7   7       87.26       75.41      1.01 o
  -1   7   7       32.42       37.13      0.91 o
   0   7   7      326.00      337.76      3.47 o
   1   7   7      373.78      426.21      4.93 o
   2   7   7      155.22      178.78      1.63 o
   3   7   7      257.93      260.04      1.96 o
   4   7   7       30.23       31.79      2.09 o
   5   7   7        0.27        1.90      1.57 o
   6   7   7        7.48        6.19      1.86 o
   7   7   7       12.75        6.99      2.15 o
  -4   8   7       17.66       18.69      1.00 o
  -3   8   7        4.61        4.14      0.89 o
  -2   8   7        2.99        3.90      0.91 o
  -1   8   7        1.21        1.39      1.02 o
   0   8   7        0.92        3.13      1.05 o
   1   8   7        5.70        7.25      1.08 o
   2   8   7       65.67       73.50      1.44 o
   3   8   7       63.74       70.63      1.80 o
   4   8   7        0.50        0.35      1.36 o
   5   8   7       22.90       20.17      1.92 o
   6   8   7        1.07        1.34      1.93 o
   7   8   7       22.74       14.76      3.41 o
  -3   9   7        3.86        3.78      1.13 o
  -2   9   7        3.98        5.62      1.19 o
  -1   9   7        8.92       10.97      1.11 o
   0   9   7        9.16       11.17      1.08 o
   1   9   7        0.86        1.24      1.17 o
   2   9   7        0.74        2.12      1.30 o
   3   9   7       12.92       14.18      1.59 o
   4   9   7       48.34       48.69      1.64 o
   5   9   7        9.74        6.98      1.77 o
   6   9   7        1.44        3.21      2.11 o
  -1  10   7        1.07        0.98      1.16 o
   0  10   7        3.53        1.05      1.14 o
   1  10   7        7.97        9.65      1.26 o
   2  10   7       14.36       12.87      1.41 o
   3  10   7       61.87       62.88      1.54 o
   4  10   7       25.45       30.13      1.83 o
  -3 -10   8        0.62        1.25      1.15 o
  -2 -10   8       28.38       25.70      1.19 o
  -1 -10   8        0.83        0.28      1.14 o
   0 -10   8       33.00       23.64      1.37 o
  -5  -9   8       51.83       47.33      2.23 o
  -4  -9   8       25.51       24.38      1.39 o
  -3  -9   8        5.06        3.63      1.23 o
  -2  -9   8        0.58        0.76      1.27 o
  -1  -9   8       23.94       26.88      1.36 o
   0  -9   8        2.23        1.97      1.06 o
   1  -9   8       19.30       17.99      1.04 o
   2  -9   8        6.28        5.76      1.09 o
  -6  -8   8        2.93        2.80      1.32 o
  -5  -8   8       26.17       30.47      1.75 o
  -4  -8   8        5.21        5.80      1.21 o
  -3  -8   8        1.20        2.89      1.16 o
  -2  -8   8        0.17        1.08      1.16 o
  -1  -8   8       30.83       27.35      1.15 o
   0  -8   8        0.06       -0.24      0.95 o
   1  -8   8        5.68        8.22      0.98 o
   2  -8   8        3.36        5.81      1.04 o
   3  -8   8       28.40       28.07      1.17 o
   4  -8   8        3.48        3.52      1.21 o
  -7  -7   8       17.29       13.47      1.21 o
  -6  -7   8       26.29       23.18      1.27 o
  -5  -7   8       81.50       73.05      1.38 o
  -4  -7   8       83.11       83.51      1.31 o
  -3  -7   8       72.12       63.77      1.44 o
  -2  -7   8       16.73       16.71      1.15 o
  -1  -7   8       49.90       50.88      1.40 o
   0  -7   8        4.45        5.16      0.92 o
   1  -7   8        0.06        1.37      0.95 o
   2  -7   8        1.98        2.94      0.94 o
   3  -7   8       36.95       33.60      1.12 o
   4  -7   8        3.67        6.17      1.03 o
   5  -7   8        4.50        6.45      1.08 o
  -7  -6   8        5.25        6.81      1.19 o
  -6  -6   8        4.76        4.84      1.13 o
  -5  -6   8       37.23       35.41      1.24 o
  -4  -6   8      161.53      177.23      1.81 o
  -3  -6   8      312.22      341.46      7.16 o
  -2  -6   8      335.31      359.73      3.72 o
  -1  -6   8       71.04       71.62      1.18 o
   0  -6   8       25.88       27.63      1.03 o
   1  -6   8        2.79        1.16      0.96 o
   2  -6   8       55.18       69.49      1.05 o
   3  -6   8       49.82       50.42      1.07 o
   4  -6   8        3.37        3.68      0.97 o
   5  -6   8        0.10        1.82      1.09 o
  -8  -5   8        0.01        1.45      1.18 o
  -7  -5   8        4.44        5.82      1.12 o
  -6  -5   8       28.07       26.01      1.11 o
  -5  -5   8       49.10       45.79      1.39 o
  -4  -5   8       72.82       78.26      1.54 o
  -3  -5   8       94.25      103.48      1.93 o
  -2  -5   8      272.89      356.34      5.24 o
  -1  -5   8       75.70      109.05      1.66 o
   0  -5   8        0.52        1.81      0.98 o
   1  -5   8      304.64      295.78      1.58 o
   2  -5   8       38.03       32.41      0.98 o
   3  -5   8        0.03        0.03      1.04 o
   4  -5   8       49.25       50.26      1.05 o
   5  -5   8       85.13       88.50      1.43 o
   6  -5   8       17.49       15.81      1.11 o
  -8  -4   8        7.49        1.72      1.20 o
  -7  -4   8        4.24        7.27      1.01 o
  -6  -4   8        2.47        3.56      1.06 o
  -5  -4   8      240.16      249.13      4.29 o
  -4  -4   8       46.28       25.53      1.09 o
  -3  -4   8        5.48        5.54      1.47 o
  -2  -4   8        4.48        1.85      1.16 o
  -1  -4   8       45.11       29.36      1.03 o
   0  -4   8      203.03      232.48      1.91 o
   1  -4   8      430.15      335.88      1.69 o
   2  -4   8       71.03       49.63      0.97 o
   3  -4   8        2.70        5.49      0.96 o
   4  -4   8       93.38       92.49      1.14 o
   5  -4   8      152.24      148.47      1.28 o
   6  -4   8        0.25        2.10      1.07 o
   7  -4   8        0.29       -0.16      1.15 o
  -8  -3   8        8.21        6.73      1.14 o
  -7  -3   8        3.48        5.85      0.97 o
  -6  -3   8      106.16       88.53      2.74 o
  -5  -3   8      211.04      218.12      5.55 o
  -4  -3   8        0.28        3.45      0.93 o
  -3  -3   8      346.63      421.70      7.44 o
  -2  -3   8      642.26      741.30     13.34 o
  -1  -3   8        3.67        1.35      1.05 o
   0  -3   8       15.37       15.65      1.00 o
   1  -3   8      633.91      581.68      3.02 o
   2  -3   8       71.33      115.72      1.14 o
   3  -3   8       89.34       92.85      2.52 o
   4  -3   8       16.93        4.27      0.95 o
   5  -3   8       77.10       73.89      1.35 o
   6  -3   8       14.00       15.99      1.05 o
   7  -3   8        9.95       10.75      1.14 o
  -8  -2   8        4.84        4.61      1.02 o
  -7  -2   8       22.88       24.19      1.08 o
  -6  -2   8      101.87       93.14      1.62 o
  -5  -2   8       14.81       16.19      0.95 o
  -4  -2   8      102.83       79.85      4.10 o
  -3  -2   8      473.83      463.16      8.28 o
  -2  -2   8     1397.32     1719.85     39.12 o
  -1  -2   8       16.29        6.22      1.12 o
   0  -2   8     1921.99     2648.07     21.95 o
   1  -2   8      191.83      272.24      1.69 o
   2  -2   8     1004.54      919.12      3.40 o
   3  -2   8      430.63      428.13      3.29 o
   4  -2   8      100.28       80.46      1.14 o
   5  -2   8        9.69       16.19      1.00 o
   6  -2   8       13.29       18.64      1.16 o
   7  -2   8       11.15       12.44      1.30 o
   8  -2   8       12.29        5.13      1.35 o
  -8  -1   8        1.12        0.04      1.06 o
  -7  -1   8        0.01        1.23      1.03 o
  -6  -1   8       15.97       15.73      0.94 o
  -5  -1   8      131.44      144.40      1.30 o
  -4  -1   8       76.40       91.68      1.47 o
  -3  -1   8      250.10      190.60      2.68 o
  -2  -1   8      118.59      130.87      2.24 o
  -1  -1   8     1818.08     1477.49     22.57 o
   0  -1   8     2572.33     3198.38     46.55 o
   1  -1   8     1136.96     1158.08     12.60 o
   2  -1   8      942.46      834.91      5.43 o
   3  -1   8       33.27       12.09      1.02 o
   4  -1   8        2.05        2.15      1.11 o
   5  -1   8        2.73        9.83      1.07 o
   6  -1   8        3.16        7.40      1.09 o
   7  -1   8        9.50        7.73      1.21 o
   8  -1   8        0.82        1.97      1.61 o
  -8   0   8        3.51        4.62      1.10 o
  -7   0   8        2.84        3.82      0.93 o
  -6   0   8        5.31        2.80      0.96 o
  -5   0   8       87.50       87.22      1.81 o
  -4   0   8       26.62       36.36      0.93 o
  -2   0   8      198.58      295.84      3.87 o
  -1   0   8     2167.89     1992.02     49.58 o
   0   0   8        3.35        0.44      1.14 o
   1   0   8     2312.65     2437.03     47.15 o
   3   0   8      281.42      374.59      2.98 o
   4   0   8      101.11      128.23      1.48 o
   5   0   8        0.63        1.19      1.18 o
   6   0   8       11.83       14.64      1.20 o
   7   0   8       25.91       18.62      1.42 o
   8   0   8        1.41        0.51      1.59 o
  -8   1   8        4.15        9.32      1.16 o
  -7   1   8        8.56       10.96      0.90 o
  -6   1   8       19.37       13.83      0.87 o
  -5   1   8       26.03       18.92      0.86 o
  -4   1   8      173.70      171.33      2.53 o
  -3   1   8      165.56      103.92      1.16 o
  -2   1   8       31.03       57.74      0.98 o
  -1   1   8      623.59      730.82     14.23 o
   1   1   8      112.93      195.92      5.55 o
   2   1   8        2.85        5.60      1.13 o
   3   1   8        4.69        8.53      1.35 o
   4   1   8        9.26       11.10      1.23 o
   5   1   8       61.76       81.11      1.50 o
   6   1   8       62.08       65.44      1.47 o
   7   1   8        0.80        2.65      1.35 o
   8   1   8        6.76        6.16      1.47 o
  -8   2   8       20.90       29.75      1.25 o
  -7   2   8        1.09        1.47      0.90 o
  -6   2   8       74.45       63.77      1.01 o
  -5   2   8       19.20       16.20      0.89 o
  -4   2   8       21.79       24.56      0.91 o
  -3   2   8        4.17        1.95      0.76 o
  -2   2   8      438.32      389.46      1.93 o
  -1   2   8     1199.98     1491.03     18.03 o
   0   2   8     1432.32     1066.04     17.35 o
   1   2   8      349.71      254.72      4.16 o
   2   2   8      119.28      148.21      2.71 o
   3   2   8      963.62      899.36     12.43 o
   4   2   8        8.17        0.53      1.32 o
   5   2   8      151.35      153.68      1.83 o
   6   2   8       28.08       42.73      1.48 o
   7   2   8       49.63       57.26      1.46 o
   8   2   8       14.95       11.89      1.37 o
  -7   3   8        0.91        1.88      0.99 o
  -6   3   8        5.21        4.86      0.90 o
  -5   3   8      119.32      127.18      1.12 o
  -4   3   8       20.91       18.64      0.87 o
  -3   3   8        3.78        2.96      0.85 o
  -2   3   8      305.17      237.19      1.17 o
  -1   3   8      741.49      860.66      6.51 o
   0   3   8      217.73      146.57      1.64 o
   1   3   8     1695.62     2002.80     28.04 o
   2   3   8       45.50       42.58      1.35 o
   3   3   8        3.01        1.71      1.32 o
   4   3   8       62.71       36.49      1.54 o
   5   3   8      350.86      346.10      4.82 o
   6   3   8       63.67       44.73      1.93 o
   7   3   8       55.47       46.73      1.95 o
   8   3   8        0.79        4.97      1.95 o
  -7   4   8        1.41        5.70      0.98 o
  -6   4   8        0.00        0.97      0.86 o
  -5   4   8        8.68        6.70      0.89 o
  -4   4   8      133.22      123.83      1.01 o
  -3   4   8       51.72       62.33      0.93 o
  -2   4   8      302.10      267.35      1.55 o
  -1   4   8       59.01       51.56      1.86 o
   0   4   8      393.49      366.06      3.56 o
   2   4   8       54.39       32.76      1.39 o
   3   4   8       12.86       14.75      1.37 o
   4   4   8       14.49       22.43      1.47 o
   5   4   8      225.29      243.42      6.74 o
   6   4   8       35.95       30.85      2.03 o
   7   4   8        1.32        2.05      1.82 o
   8   4   8       11.57       12.81      2.00 o
  -6   5   8        1.53        1.18      0.96 o
  -5   5   8        6.40        5.40      0.89 o
  -4   5   8      162.80      158.76      1.68 o
  -3   5   8        4.91        9.51      0.84 o
  -2   5   8        4.14        1.39      0.86 o
  -1   5   8       22.77       22.85      0.84 o
   0   5   8       15.94       19.63      0.90 o
   1   5   8      530.37      442.56      4.82 o
   2   5   8       40.34       39.74      1.23 o
   3   5   8       35.71       29.94      1.76 o
   4   5   8      100.98       87.57      1.81 o
   5   5   8       15.44       15.60      1.61 o
   6   5   8       22.56       17.52      2.08 o
   7   5   8       58.15       43.61      3.37 o
   8   5   8       21.84       25.26      2.89 o
  -6   6   8       22.16       22.65      1.01 o
  -5   6   8        0.04        0.24      0.90 o
  -4   6   8       23.50       28.73      1.02 o
  -3   6   8      145.03      121.05      1.08 o
  -2   6   8       19.21       21.86      0.86 o
  -1   6   8        1.59        5.87      0.86 o
   0   6   8       41.78       31.19      0.92 o
   1   6   8       14.65       10.24      0.97 o
   2   6   8       65.85       68.16      1.48 o
   3   6   8        4.26        1.81      1.38 o
   4   6   8       64.35       65.23      1.89 o
   5   6   8       38.87       32.02      2.08 o
   6   6   8        2.61        5.92      1.81 o
   7   6   8        7.05        5.30      1.91 o
   8   6   8        3.85        4.73      2.70 o
  -5   7   8        0.02        1.35      0.98 o
  -4   7   8       11.42        6.06      0.90 o
  -3   7   8       31.67       27.35      0.95 o
  -2   7   8      107.46      107.03      1.31 o
  -1   7   8        2.06        2.48      0.88 o
   0   7   8      445.10      482.73      5.30 o
   1   7   8      352.94      354.76      3.96 o
   2   7   8        0.87        2.15      1.34 o
   3   7   8       13.86       12.12      1.54 o
   4   7   8      200.07      191.34      2.25 o
   5   7   8        6.64        5.35      1.79 o
   6   7   8       32.11       43.27      2.11 o
   7   7   8        0.48        2.53      2.55 o
  -4   8   8        0.84       -0.41      0.95 o
  -3   8   8       60.72       63.52      1.08 o
  -2   8   8        0.59        0.69      0.89 o
  -1   8   8        1.38        2.02      0.88 o
   0   8   8       19.12       18.80      1.07 o
   1   8   8        3.44        5.91      1.07 o
   2   8   8        3.20        6.77      1.30 o
   3   8   8        0.03        0.61      1.44 o
   4   8   8        0.13        1.83      1.47 o
   5   8   8        8.39        6.57      1.86 o
   6   8   8        0.06        2.05      1.95 o
   7   8   8       27.03       28.67      3.63 o
  -3   9   8        9.43       12.21      1.00 o
  -2   9   8        6.06        6.40      1.10 o
  -1   9   8        5.23        6.26      1.10 o
   0   9   8        1.62        1.41      1.13 o
   1   9   8       53.88       56.15      1.63 o
   2   9   8       23.61       33.22      1.80 o
   3   9   8        1.90        5.40      1.60 o
   4   9   8       17.01       16.52      1.65 o
   5   9   8        0.40        0.81      1.98 o
   6   9   8        1.22        4.95      2.09 o
  -1  10   8        8.88       12.32      1.18 o
   0  10   8       10.32        7.54      1.21 o
   1  10   8       13.85       13.39      1.37 o
   2  10   8        0.03        0.40      1.37 o
   3  10   8        4.53        4.71      1.49 o
   4  10   8       10.12        9.13      1.57 o
  -2 -10   9       19.47       22.04      1.24 o
  -1 -10   9        4.30        9.39      1.62 o
  -5  -9   9       22.07       26.07      1.79 o
  -4  -9   9        0.08        0.43      1.30 o
  -3  -9   9        0.14        0.29      1.23 o
  -2  -9   9       14.45       12.64      1.29 o
  -1  -9   9       81.23       68.36      1.82 o
   0  -9   9        0.04        0.41      1.02 o
   1  -9   9        9.48        5.10      1.07 o
   2  -9   9       29.28       36.10      1.44 o
  -6  -8   9       16.59       15.54      1.38 o
  -5  -8   9       85.23       93.90      1.63 o
  -4  -8   9        0.04        0.27      1.18 o
  -3  -8   9       15.42       13.26      1.20 o
  -2  -8   9       97.50       91.43      1.31 o
  -1  -8   9      194.15      182.65      2.91 o
   0  -8   9       21.24       17.26      1.11 o
   1  -8   9       31.27       25.16      1.19 o
   2  -8   9       35.82       28.67      1.06 o
   3  -8   9        0.17        1.09      1.21 o
  -7  -7   9       51.25       44.07      1.34 o
  -6  -7   9        0.35        1.01      1.13 o
  -5  -7   9        3.69        6.60      1.13 o
  -4  -7   9       58.71       58.26      1.52 o
  -3  -7   9        0.87        4.81      1.07 o
  -2  -7   9      200.54      194.07      2.34 o
  -1  -7   9       70.63       57.76      1.22 o
   0  -7   9       44.28       44.09      1.13 o
   1  -7   9       14.70       18.93      1.00 o
   2  -7   9        0.06        1.32      1.01 o
   3  -7   9        1.60        0.35      0.99 o
   4  -7   9        3.85        2.73      1.09 o
  -7  -6   9        2.12        3.56      1.16 o
  -6  -6   9      104.82      102.01      5.28 o
  -5  -6   9      110.22      118.53      1.96 o
  -4  -6   9      189.77      205.94      2.54 o
  -3  -6   9        8.74       13.95      1.09 o
  -2  -6   9       79.39       57.00      1.18 o
  -1  -6   9        1.27        1.76      0.99 o
   0  -6   9       86.80       82.48      1.18 o
   1  -6   9        0.39       -0.26      0.94 o
   2  -6   9       14.27       13.56      0.98 o
   3  -6   9       94.13       88.94      1.21 o
   4  -6   9        2.52        4.41      1.04 o
   5  -6   9        1.29        0.67      1.08 o
  -8  -5   9        0.37        2.36      1.71 o
  -7  -5   9       13.76        8.44      1.16 o
  -6  -5   9      124.64      110.78      4.38 o
  -5  -5   9       28.94       30.08      1.12 o
  -4  -5   9      405.10      400.30      7.60 o
  -3  -5   9       37.87       51.72      1.43 o
  -2  -5   9      193.96      271.16      3.94 o
  -1  -5   9       16.99       29.68      1.05 o
   0  -5   9      320.37      297.91      2.80 o
   1  -5   9      335.52      407.47      2.79 o
   2  -5   9       25.81       31.23      1.01 o
   3  -5   9      270.66      245.15      1.61 o
   4  -5   9       61.19       52.98      1.09 o
   5  -5   9       64.93       54.26      1.10 o
   6  -5   9        0.18        0.38      1.10 o
  -8  -4   9        0.15        1.49      1.12 o
  -7  -4   9        0.67        1.39      1.06 o
  -6  -4   9        2.94        2.56      1.05 o
  -5  -4   9        0.31       -0.22      0.90 o
  -4  -4   9      142.15      115.67      1.49 o
  -3  -4   9        5.95        5.67      1.06 o
  -2  -4   9        8.29        9.47      1.05 o
  -1  -4   9       98.54       86.16      1.17 o
   0  -4   9      187.53      178.17      2.11 o
   1  -4   9       61.99       88.47      1.14 o
   2  -4   9       74.74       95.58      1.40 o
   3  -4   9      268.32      256.86      1.99 o
   4  -4   9      100.85      127.61      1.19 o
   5  -4   9        1.05        3.84      1.00 o
   6  -4   9       42.74       52.18      1.24 o
   7  -4   9        0.54        1.64      1.22 o
  -8  -3   9       15.40       11.65      1.08 o
  -7  -3   9       14.10       19.97      1.08 o
  -6  -3   9       26.31       21.40      1.00 o
  -5  -3   9      109.04       86.99      2.45 o
  -4  -3   9       90.29       46.78      1.06 o
  -3  -3   9        2.07        2.49      1.32 o
  -2  -3   9       36.43       37.48      1.09 o
  -1  -3   9       64.00       13.74      1.02 o
   0  -3   9      218.61      343.14      4.08 o
   1  -3   9      466.77      476.99      4.53 o
   2  -3   9        0.35        1.17      1.06 o
   3  -3   9       61.22       85.58      1.09 o
   4  -3   9       38.11       25.94      1.05 o
   5  -3   9       83.87       75.89      1.26 o
   6  -3   9       11.57       16.31      1.06 o
   7  -3   9        9.30        8.28      1.20 o
  -8  -2   9       15.12       13.60      1.21 o
  -7  -2   9      240.04      230.36      6.34 o
  -6  -2   9        3.31        1.86      1.05 o
  -5  -2   9       82.25       66.06      1.76 o
  -4  -2   9      148.76      137.53      1.71 o
  -3  -2   9      756.07      893.21     10.06 o
  -2  -2   9        0.01        1.38      1.04 o
  -1  -2   9      267.56      575.42      9.57 o
   0  -2   9       40.10       38.59      1.31 o
   1  -2   9      702.57      675.83     10.16 o
   2  -2   9       13.21        2.13      1.02 o
   3  -2   9       62.15       87.63      1.12 o
   4  -2   9      356.58      348.76      1.96 o
   5  -2   9      133.86      120.09      1.21 o
   6  -2   9        0.03        1.42      1.08 o
   7  -2   9        0.17        2.58      1.21 o
   8  -2   9       20.23       11.44      2.38 o
  -8  -1   9       11.28       12.49      1.16 o
  -7  -1   9       31.89       34.60      1.79 o
  -6  -1   9        1.98        4.64      1.01 o
  -5  -1   9        1.69        2.25      0.91 o
  -4  -1   9       51.50       45.20      1.10 o
  -3  -1   9      346.71      255.84      3.44 o
  -2  -1   9     1202.69     1278.62     18.65 o
  -1  -1   9      172.11      431.79     12.80 o
   0  -1   9     4596.14     4632.80     58.32 o
   1  -1   9     1518.40     1688.47     21.82 o
   2  -1   9       10.19       25.99      1.28 o
   3  -1   9      116.58       92.36      1.21 o
   4  -1   9      598.87      741.42      3.87 o
   5  -1   9        0.74        3.22      1.08 o
   6  -1   9        3.53        3.44      1.32 o
   7  -1   9       14.58       17.38      1.26 o
   8  -1   9        9.28        8.79      1.45 o
  -8   0   9        3.13        8.24      1.11 o
  -7   0   9        5.48        6.03      0.97 o
  -6   0   9        5.38        5.77      0.92 o
  -5   0   9       66.88       73.85      1.85 o
  -4   0   9      239.95      221.23      4.35 o
  -3   0   9      592.10      403.82      5.20 o
  -2   0   9       48.49       72.67      1.30 o
  -1   0   9       80.68       95.74      2.22 o
   0   0   9     3033.20     2687.94     62.04 o
   1   0   9        7.40       18.02      1.31 o
   2   0   9      125.10       83.87      2.38 o
   3   0   9       33.63       35.99      1.14 o
   4   0   9      150.56      176.09      1.57 o
   5   0   9       22.23       11.96      1.33 o
   6   0   9       20.07       15.26      1.34 o
   7   0   9        1.77        2.38      1.28 o
   8   0   9        0.13        2.31      1.48 o
  -8   1   9       10.91        5.83      1.05 o
  -7   1   9       19.77       17.39      1.06 o
  -6   1   9       28.65       27.02      1.05 o
  -5   1   9        8.05        7.90      0.87 o
  -4   1   9      826.65      783.92     10.27 o
  -3   1   9       46.40       32.21      1.03 o
  -2   1   9      326.07      377.17      5.61 o
  -1   1   9      106.89      164.22      2.72 o
   0   1   9      907.87      627.17     13.57 o
   1   1   9      531.81      728.31     21.58 o
   2   1   9       38.11       38.68      1.31 o
   3   1   9      127.85       85.97      1.46 o
   4   1   9       14.87       13.60      1.24 o
   5   1   9        3.80        3.54      1.22 o
   6   1   9        9.41       12.02      1.33 o
   7   1   9       11.08       10.71      1.31 o
   8   1   9        0.45        1.29      1.37 o
  -7   2   9       31.95       36.65      1.07 o
  -6   2   9        0.06        3.03      0.90 o
  -5   2   9      538.10      541.21      2.98 o
  -4   2   9       25.27       26.40      0.85 o
  -3   2   9       12.78       11.81      0.92 o
  -2   2   9      432.58      377.95      3.28 o
  -1   2   9      835.81     1041.24     13.84 o
   0   2   9       97.33      188.88      2.94 o
   1   2   9      538.53      631.20      9.53 o
   2   2   9      145.99      152.55      2.02 o
   3   2   9       59.89      113.45      3.27 o
   4   2   9        0.09        4.94      1.45 o
   5   2   9      170.70      202.25      1.86 o
   6   2   9      101.01      113.03      1.70 o
   7   2   9        0.22        1.38      1.54 o
   8   2   9        6.03        3.36      1.48 o
  -7   3   9        2.74        1.57      0.92 o
  -6   3   9        8.91       12.26      0.87 o
  -5   3   9       76.20       75.59      1.14 o
  -4   3   9        1.70        1.37      0.87 o
  -3   3   9       61.40       45.95      0.90 o
  -2   3   9       99.55       54.63      0.92 o
  -1   3   9       48.88       83.84      1.71 o
   0   3   9      207.49      210.50      2.47 o
   1   3   9      182.81      151.80      1.57 o
   2   3   9      846.19      883.22     12.49 o
   3   3   9      150.10      130.75      3.49 o
   4   3   9      185.27      215.10      3.50 o
   5   3   9       68.35       89.87      2.03 o
   6   3   9      231.76      253.58      2.37 o
   7   3   9       15.87       19.67      1.91 o
   8   3   9       11.69        8.58      1.97 o
  -7   4   9        0.08        2.08      1.01 o
  -6   4   9        8.82       10.91      0.91 o
  -5   4   9        1.99        4.36      0.88 o
  -4   4   9       37.74       41.81      0.90 o
  -3   4   9      122.69      125.18      2.40 o
  -2   4   9      107.02       77.40      0.91 o
  -1   4   9        4.68        6.08      0.80 o
   0   4   9      155.88      202.06      3.09 o
   1   4   9        3.42        1.61      0.95 o
   2   4   9       18.09       11.20      1.13 o
   3   4   9      364.45      365.67     23.66 o
   4   4   9       85.49       77.92      1.66 o
   5   4   9        0.04        1.40      1.70 o
   6   4   9       13.48       11.55      1.81 o
   7   4   9       38.29       41.81      2.65 o
   8   4   9       19.54       18.31      2.05 o
  -6   5   9        0.61        1.25      0.92 o
  -5   5   9        5.98        5.09      0.85 o
  -4   5   9        4.02        4.71      0.87 o
  -3   5   9        0.83        3.90      0.82 o
  -2   5   9       51.80       53.75      1.02 o
  -1   5   9        3.70        9.38      0.88 o
   0   5   9      113.75      117.50      1.07 o
   1   5   9       44.47       94.98      1.11 o
   2   5   9       10.42       20.15      1.23 o
   3   5   9      348.52      389.82      2.89 o
   4   5   9        0.06        0.73      1.45 o
   5   5   9       42.58       40.71      1.67 o
   6   5   9       27.67       25.55      1.78 o
   7   5   9        4.51        5.47      3.19 o
   8   5   9       16.94       22.79      2.43 o
  -5   6   9       11.72       15.81      0.98 o
  -4   6   9       29.41       43.72      1.08 o
  -3   6   9        0.01        1.87      0.88 o
  -2   6   9       31.22       27.27      0.89 o
  -1   6   9      143.01      127.04      1.40 o
   0   6   9      292.01      291.40      2.42 o
   1   6   9       85.38       74.24      1.21 o
   2   6   9       28.16       33.21      1.21 o
   3   6   9      101.80      113.55      1.83 o
   4   6   9        0.67        3.24      1.67 o
   5   6   9       28.39       29.95      1.96 o
   6   6   9       40.69       36.97      1.93 o
   7   6   9        0.22        2.19      2.12 o
   8   6   9        0.13        0.56      2.74 o
  -5   7   9        3.77        4.71      0.98 o
  -4   7   9       23.72       22.48      1.03 o
  -3   7   9       14.04       12.97      0.87 o
  -2   7   9        2.36        4.43      0.83 o
  -1   7   9       44.83       37.97      0.97 o
   0   7   9      142.81      145.07      2.17 o
   1   7   9       20.02       19.34      1.16 o
   2   7   9        2.67        6.77      1.25 o
   3   7   9        9.43       13.45      1.56 o
   4   7   9       55.76       58.84      1.89 o
   5   7   9        7.02        7.41      1.95 o
   6   7   9        8.94       13.36      2.20 o
   7   7   9       14.57       21.61      2.43 o
  -4   8   9        0.34        0.98      0.98 o
  -3   8   9       17.31       22.14      1.00 o
  -2   8   9        0.03        1.14      0.93 o
  -1   8   9        1.46        2.41      0.90 o
   0   8   9        0.58        1.85      1.02 o
   1   8   9       18.63       21.64      1.17 o
   2   8   9       10.11       11.57      1.31 o
   3   8   9       87.76       99.51      1.56 o
   4   8   9       70.93       66.65      1.84 o
   5   8   9        3.75        2.01      1.89 o
   6   8   9        0.66        1.28      2.12 o
   7   8   9        3.72        7.45      3.46 o
  -2   9   9        0.00        0.61      0.99 o
  -1   9   9        0.41        0.86      1.10 o
   0   9   9        5.65        2.46      1.08 o
   1   9   9        0.20       -0.07      1.17 o
   2   9   9       22.14       22.54      1.88 o
   3   9   9       61.71       58.84      1.64 o
   4   9   9       64.18       50.30      2.05 o
   5   9   9       13.70        8.50      1.63 o
   6   9   9        1.24        1.10      2.23 o
   0  10   9        6.64        5.96      1.22 o
   1  10   9        0.56        1.24      1.29 o
   2  10   9        3.48        4.47      1.57 o
   3  10   9        1.29        3.75      1.72 o
   4  10   9        0.00        2.00      1.88 o
  -4  -9  10       15.02       14.89      1.32 o
  -3  -9  10       23.71       28.19      1.36 o
  -2  -9  10        0.80        2.10      1.25 o
  -1  -9  10        9.42        7.18      1.10 o
   0  -9  10        1.68        3.54      1.05 o
   1  -9  10        0.04        1.24      1.04 o
   2  -9  10        0.49       -0.49      3.05 o
  -6  -8  10        0.10        2.45      1.48 o
  -5  -8  10       12.42        7.86      1.33 o
  -4  -8  10      112.95      108.99      1.67 o
  -3  -8  10      115.34      123.21      2.27 o
  -2  -8  10        4.77        2.37      1.15 o
  -1  -8  10       13.76       13.47      1.09 o
   0  -8  10       17.18       20.17      1.04 o
   1  -8  10       30.45       27.77      1.00 o
   2  -8  10        6.39        5.84      1.06 o
   3  -8  10        3.30        2.70      1.13 o
  -6  -7  10        9.28        5.52      1.40 o
  -5  -7  10        0.06        0.40      1.15 o
  -4  -7  10        0.25        1.61      1.30 o
  -3  -7  10        9.75       10.14      1.28 o
  -2  -7  10        0.01        1.16      1.01 o
  -1  -7  10       13.69       14.60      1.08 o
   0  -7  10       35.16       34.98      1.18 o
   1  -7  10        2.61        3.92      0.95 o
   2  -7  10        0.79        2.13      0.95 o
   3  -7  10       29.96       24.46      1.09 o
   4  -7  10       40.86       34.66      1.16 o
  -7  -6  10        5.46        9.55      1.24 o
  -6  -6  10       21.96       22.30      1.88 o
  -5  -6  10       42.45       43.50      1.27 o
  -4  -6  10        3.11        4.85      1.19 o
  -3  -6  10      124.73      112.67      1.29 o
  -2  -6  10      387.75      376.95      5.13 o
  -1  -6  10       12.77       10.04      1.20 o
   0  -6  10       81.23       76.56      1.15 o
   1  -6  10       45.98       40.90      1.16 o
   2  -6  10        5.57        7.58      1.03 o
   3  -6  10       34.51       28.25      1.01 o
   4  -6  10       49.07       45.99      1.11 o
   5  -6  10       48.96       49.93      1.37 o
  -7  -5  10        6.29        2.22      1.04 o
  -6  -5  10      120.64      101.43      5.03 o
  -5  -5  10        8.01       11.47      1.09 o
  -4  -5  10       31.62       33.31      1.48 o
  -3  -5  10       58.41       60.66      1.31 o
  -2  -5  10      293.66      258.00      2.02 o
  -1  -5  10       95.38       77.77      1.43 o
   0  -5  10      111.65      100.61      1.26 o
   1  -5  10       37.09       22.72      1.66 o
   2  -5  10        0.92        1.86      0.94 o
   3  -5  10       31.79       31.18      1.01 o
   4  -5  10       37.95       32.94      1.11 o
   5  -5  10        1.41        1.93      1.05 o
   6  -5  10        1.58        1.73      1.18 o
  -8  -4  10        5.64        4.48      1.16 o
  -7  -4  10       33.61       25.93      1.02 o
  -6  -4  10      191.82      184.24      7.47 o
  -5  -4  10       13.69       13.81      0.98 o
  -4  -4  10       15.14       23.39      1.09 o
  -3  -4  10       81.99       97.90      2.18 o
  -2  -4  10      396.57      436.09     11.71 o
  -1  -4  10       91.83      141.14      1.85 o
   0  -4  10       32.04       40.45      1.37 o
   1  -4  10        0.24        2.95      0.97 o
   2  -4  10       43.59       45.47      1.01 o
   3  -4  10       51.77       54.35      1.05 o
   4  -4  10       40.02       37.16      1.16 o
   5  -4  10        8.20        5.75      1.07 o
   6  -4  10       21.10       23.42      1.14 o
  -8  -3  10        0.51        0.55      1.08 o
  -7  -3  10       70.29       66.68      2.05 o
  -6  -3  10       75.95       77.94      2.03 o
  -5  -3  10        1.22        1.80      0.95 o
  -4  -3  10        0.42        0.78      0.99 o
  -3  -3  10        0.04        1.03      1.04 o
  -2  -3  10       26.19       29.18      1.06 o
   0  -3  10       25.82       48.82      5.18 o
   1  -3  10       68.91       86.72      1.20 o
   2  -3  10      260.02      221.56      2.55 o
   3  -3  10      160.62      157.88      1.20 o
   4  -3  10        0.07       -0.47      0.97 o
   5  -3  10       21.08       27.32      1.07 o
   6  -3  10       38.92       39.49      1.18 o
   7  -3  10       22.03       16.26      1.24 o
  -8  -2  10        8.36        7.59      1.08 o
  -7  -2  10        9.19        4.27      1.01 o
  -6  -2  10        8.32       11.26      1.04 o
  -5  -2  10      157.07      148.84      2.73 o
  -4  -2  10      842.49      918.81     14.02 o
  -3  -2  10       15.95       11.46      1.94 o
  -2  -2  10       21.58       35.47      1.55 o
  -1  -2  10     1587.02     1319.69     15.60 o
   0  -2  10     4668.51     4758.21     57.18 o
   1  -2  10       43.67       70.37      1.59 o
   2  -2  10       11.74       30.11      1.12 o
   3  -2  10       30.02       21.43      1.02 o
   4  -2  10       37.39       38.52      1.14 o
   5  -2  10       20.99       23.61      1.16 o
   6  -2  10       12.16       14.76      1.14 o
   7  -2  10        8.12        7.23      1.20 o
  -8  -1  10       11.48       13.07      1.06 o
  -7  -1  10       18.43       11.50      1.12 o
  -6  -1  10        5.99        3.92      0.95 o
  -5  -1  10      397.93      367.13      8.76 o
  -4  -1  10      749.41      848.33     12.59 o
  -3  -1  10       37.86      106.13      1.94 o
  -2  -1  10      632.70      750.99     18.00 o
  -1  -1  10     4924.77     5147.09    103.55 o
   0  -1  10      569.50      827.98     12.98 o
   1  -1  10     2263.76     2613.55     31.91 o
   2  -1  10      981.61      889.60     12.54 o
   3  -1  10        9.59       11.09      1.07 o
   4  -1  10      874.09      971.35      7.74 o
   5  -1  10        9.70       14.77      1.19 o
   6  -1  10        0.36        1.16      1.26 o
   7  -1  10       33.66       33.03      1.32 o
   8  -1  10       10.17        6.88      1.38 o
  -8   0  10       12.27       20.97      1.21 o
  -7   0  10        3.74        3.84      0.93 o
  -6   0  10        3.29        4.71      0.93 o
  -5   0  10       84.70       69.32      1.05 o
  -4   0  10       11.68       16.32      1.10 o
  -3   0  10      204.15      161.02      2.26 o
  -2   0  10      793.15      941.68     11.74 o
  -1   0  10      859.24     1118.41     28.10 o
   0   0  10      237.08      508.78     12.14 o
   1   0  10       76.23      187.85      4.99 o
   2   0  10      612.38      681.94      8.89 o
   3   0  10       20.22       17.60      1.12 o
   4   0  10      117.26      129.56      1.49 o
   5   0  10       13.53       20.69      1.26 o
   6   0  10        8.34        9.38      1.25 o
   7   0  10       20.10       20.19      1.85 o
   8   0  10        1.65        0.79      1.46 o
  -8   1  10        0.04        1.59      1.20 o
  -7   1  10        1.58        0.91      1.00 o
  -6   1  10       72.26       72.00      1.09 o
  -5   1  10      215.52      182.11      1.95 o
  -4   1  10      334.24      310.91      5.37 o
  -3   1  10      795.91      754.10      8.23 o
  -1   1  10       11.08       19.78      0.90 o
   0   1  10      780.91      528.68     12.56 o
   1   1  10      176.20      115.15      3.27 o
   2   1  10       98.72      131.71      1.78 o
   3   1  10      190.05      148.07      1.65 o
   4   1  10       81.85       78.78      1.64 o
   5   1  10       10.20        7.35      1.27 o
   6   1  10        9.06        6.89      2.06 o
   7   1  10        2.91        2.35      1.37 o
   8   1  10        0.79        2.76      1.38 o
  -7   2  10       46.14       49.00      0.97 o
  -6   2  10       25.90       23.41      0.89 o
  -5   2  10       99.46      102.26      1.47 o
  -4   2  10        9.12       13.55      0.83 o
  -3   2  10      359.56      442.84      4.35 o
  -2   2  10      542.48      474.95      5.24 o
  -1   2  10     2033.63     2187.77     35.44 o
   0   2  10      446.44      374.37      5.69 o
   1   2  10       19.45       19.40      1.01 o
   2   2  10     1725.18     1949.52     48.24 o
   3   2  10       82.94       32.62      1.34 o
   4   2  10       30.07       38.42      1.48 o
   5   2  10      144.99      177.75      3.28 o
   6   2  10       92.87      104.35      1.69 o
   7   2  10        0.42        0.52      1.31 o
   8   2  10        1.06        0.00      1.69 o
  -7   3  10        5.70        9.31      0.97 o
  -6   3  10        3.83        3.84      0.89 o
  -5   3  10       33.90       31.72      0.88 o
  -4   3  10      205.19      193.46      2.33 o
  -3   3  10        0.70        1.38      0.81 o
  -2   3  10      196.83      143.35      1.12 o
  -1   3  10       42.55       59.86      0.93 o
   0   3  10      217.74      292.04      3.15 o
   1   3  10        7.86       18.94      1.05 o
   2   3  10        1.45        6.25      1.13 o
   3   3  10      413.81      410.05      8.37 o
   4   3  10      110.66       95.41      2.63 o
   5   3  10       95.24       73.57      2.03 o
   6   3  10      475.18      459.96      8.84 o
   7   3  10       14.00       18.55      1.89 o
   8   3  10        2.54        0.51      1.98 o
  -6   4  10        0.76        1.67      0.89 o
  -5   4  10        8.05        7.32      0.87 o
  -4   4  10        0.03       -0.03      0.82 o
  -3   4  10       21.84       24.48      0.84 o
  -2   4  10       14.96       11.90      0.85 o
  -1   4  10      296.91      326.28      2.48 o
   0   4  10      143.07      196.53      1.73 o
   1   4  10      172.14       92.29      1.13 o
   2   4  10       78.10       63.84      1.27 o
   3   4  10      141.12      151.06      2.43 o
   4   4  10       17.47       12.27      1.45 o
   5   4  10       24.66       24.82      1.83 o
   6   4  10       26.93       19.72      1.87 o
   7   4  10       18.49       13.17      1.86 o
   8   4  10        8.30        4.82      2.05 o
  -6   5  10       43.69       35.27      1.02 o
  -5   5  10        2.07        2.06      0.97 o
  -4   5  10       35.05       28.79      0.91 o
  -3   5  10       59.06       73.43      0.93 o
  -2   5  10      184.88      169.42      1.26 o
  -1   5  10       42.03       33.81      1.64 o
   0   5  10       94.12       80.78      1.06 o
   1   5  10       17.04        8.54      0.92 o
   2   5  10       29.79       21.62      1.14 o
   3   5  10        7.15       13.07      1.41 o
   4   5  10       60.13       52.70      1.60 o
   5   5  10        3.33        3.16      1.41 o
   6   5  10        0.14       -0.08      1.83 o
   7   5  10       10.32       12.03      2.24 o
   8   5  10        0.80        1.17      2.92 o
  -5   6  10        5.61        5.18      0.97 o
  -4   6  10       38.32       27.29      0.92 o
  -3   6  10      242.32      234.79      1.23 o
  -2   6  10        2.15        4.14      0.83 o
  -1   6  10       14.32       21.58      0.90 o
   0   6  10       46.89       44.06      0.99 o
   1   6  10     2407.15     2449.70     25.00 o
   2   6  10      359.19      381.48      3.20 o
   3   6  10        0.29       -0.54      1.48 o
   4   6  10       79.97       74.06      1.92 o
   5   6  10        8.91        7.78      1.91 o
   6   6  10       36.38       39.49      2.09 o
   7   6  10       22.41       22.86      2.73 o
  -4   7  10        0.06       -0.10      0.95 o
  -3   7  10       43.45       42.96      0.96 o
  -2   7  10        0.00        0.88      0.85 o
  -1   7  10        4.37        5.18      0.89 o
   0   7  10        0.50        1.35      0.89 o
   1   7  10       49.05       53.40      1.13 o
   2   7  10        3.14        2.52      1.24 o
   3   7  10       27.98       25.63      1.50 o
   4   7  10        5.32        6.82      1.56 o
   5   7  10       70.27       70.00      2.14 o
   6   7  10       15.99       20.91      2.32 o
   7   7  10        0.08       -0.59      2.72 o
  -3   8  10        0.02        1.46      0.94 o
  -2   8  10       54.40       51.44      1.04 o
  -1   8  10       37.04       37.74      0.99 o
   0   8  10        0.09        0.95      0.98 o
   1   8  10        2.59        3.14      1.10 o
   2   8  10       87.26       92.64      1.60 o
   3   8  10        0.01        0.69      1.34 o
   4   8  10        7.94        6.36      1.49 o
   5   8  10        3.48        6.68      1.87 o
   6   8  10       15.96       19.16      2.09 o
  -2   9  10       28.68       25.22      1.08 o
  -1   9  10       82.36       69.35      1.24 o
   0   9  10        1.10        3.02      1.09 o
   1   9  10       16.08       12.45      1.21 o
   2   9  10        1.55        1.25      1.42 o
   3   9  10       25.41       41.85      1.66 o
   4   9  10        0.02       -0.22      1.55 o
   5   9  10        9.17        9.69      2.03 o
   0  10  10        6.98        3.21      1.20 o
   1  10  10        9.31        7.18      1.41 o
   2  10  10        0.13        3.44      1.58 o
   3  10  10       13.59        9.60      1.64 o
   4  10  10        3.15        8.93      1.90 o
  -4  -9  11        0.00        2.09      1.56 o
  -3  -9  11        2.95        3.80      1.28 o
  -2  -9  11       64.79       57.15      1.37 o
  -1  -9  11       40.67       31.33      1.14 o
   0  -9  11        0.47        0.13      1.06 o
   1  -9  11       14.90       12.93      1.13 o
  -5  -8  11       55.66       43.05      1.35 o
  -4  -8  11       38.56       40.74      1.56 o
  -3  -8  11        0.64        2.30      1.16 o
  -2  -8  11       70.44       73.20      1.29 o
  -1  -8  11       19.05       18.64      1.44 o
   0  -8  11        4.12        6.52      1.00 o
   1  -8  11       12.49       12.55      0.98 o
   2  -8  11        0.29        0.03      1.01 o
   3  -8  11        1.70        5.71      1.10 o
  -6  -7  11       15.34       13.98      1.43 o
  -5  -7  11        6.40       11.35      1.24 o
  -4  -7  11      222.57      248.82      3.26 o
  -3  -7  11       78.23       84.15      2.45 o
  -2  -7  11       37.84       39.98      1.48 o
  -1  -7  11       41.98       48.82      1.17 o
   0  -7  11      133.88      142.80      2.33 o
   1  -7  11        9.47        7.50      0.95 o
   2  -7  11        0.93        0.30      1.00 o
   3  -7  11        0.13        1.90      0.96 o
   4  -7  11        1.37        1.83      1.06 o
  -7  -6  11       20.52       22.57      1.34 o
  -6  -6  11        4.97        5.64      1.17 o
  -5  -6  11       28.16       30.63      1.24 o
  -4  -6  11        0.11        0.10      1.19 o
  -3  -6  11      122.20      110.53      1.57 o
  -2  -6  11        0.89        2.33      1.12 o
  -1  -6  11      817.92      857.28     10.38 o
   0  -6  11      307.54      316.93      1.55 o
   1  -6  11       51.91       51.19      1.25 o
   2  -6  11      106.61      105.73      1.25 o
   3  -6  11        1.48        1.96      1.00 o
   4  -6  11        4.73        8.09      1.02 o
   5  -6  11       22.27       24.11      1.23 o
  -7  -5  11       21.90       24.82      1.22 o
  -6  -5  11        0.01        1.56      1.19 o
  -5  -5  11       96.67       96.11      2.48 o
  -4  -5  11        0.50        2.83      1.15 o
  -3  -5  11       44.75       64.97      1.20 o
  -2  -5  11      179.69      183.20      2.08 o
  -1  -5  11      268.91      208.81      3.06 o
   0  -5  11       19.49       18.45      1.03 o
   1  -5  11        3.00        5.12      1.05 o
   2  -5  11       31.23       39.21      0.98 o
   3  -5  11        2.29        3.55      0.96 o
   4  -5  11       27.53       31.39      1.03 o
   5  -5  11        9.87        4.85      1.06 o
   6  -5  11        9.88        7.95      1.18 o
  -7  -4  11       28.80       30.74      1.34 o
  -6  -4  11        0.02       -0.06      0.97 o
  -5  -4  11      161.36      154.74      2.33 o
  -4  -4  11        0.72       -0.31      1.04 o
  -3  -4  11      393.07      463.49      8.93 o
  -2  -4  11      303.22      352.33      7.76 o
  -1  -4  11       48.98      111.18      1.38 o
   0  -4  11      170.45      210.37      2.59 o
   1  -4  11      306.90      298.44      4.51 o
   2  -4  11       31.45       53.13      1.13 o
   3  -4  11       56.55       51.07      0.98 o
   4  -4  11       88.29       83.20      1.12 o
   5  -4  11       12.70       14.12      1.12 o
   6  -4  11        6.99        7.39      1.16 o
  -8  -3  11        7.25        9.43      1.13 o
  -7  -3  11       14.06       15.56      1.43 o
  -6  -3  11       31.18       26.44      0.97 o
  -5  -3  11       37.23       35.05      1.06 o
  -4  -3  11       20.45       23.05      1.07 o
  -3  -3  11      115.40       99.85      2.39 o
  -2  -3  11      118.83      164.28      2.46 o
  -1  -3  11       74.87      171.71      3.19 o
   0  -3  11     2403.05     2689.87     25.31 o
   1  -3  11      253.08      258.89      4.03 o
   2  -3  11       69.06       95.75      1.27 o
   3  -3  11      101.53      118.18      1.13 o
   4  -3  11      208.25      200.63      2.06 o
   5  -3  11        1.19        3.09      1.00 o
   6  -3  11        1.33        1.43      1.13 o
   7  -3  11        0.02        1.20      1.24 o
  -8  -2  11        0.02        2.22      1.08 o
  -7  -2  11      100.50       93.83      2.25 o
  -6  -2  11        0.87        2.35      0.95 o
  -5  -2  11        5.96        7.92      1.01 o
  -4  -2  11      245.47      229.88      2.93 o
  -3  -2  11      339.08      240.22      4.77 o
  -2  -2  11      112.05      125.93      2.49 o
  -1  -2  11      685.55      805.75     15.16 o
   0  -2  11      604.05      617.53      9.58 o
   1  -2  11      526.53      598.54     14.44 o
   2  -2  11        1.43        8.01      1.09 o
   3  -2  11      429.71      427.13      2.57 o
   4  -2  11       14.01       18.06      1.00 o
   5  -2  11       20.02       15.24      1.16 o
   6  -2  11       20.69       21.30      1.20 o
   7  -2  11       11.82        9.50      1.39 o
  -8  -1  11        4.50        2.53      1.18 o
  -7  -1  11       21.56       26.01      2.09 o
  -6  -1  11       55.06       54.57      1.84 o
  -5  -1  11       20.40       24.62      0.93 o
  -4  -1  11      200.04      184.42      1.38 o
  -3  -1  11      222.50      137.65      1.85 o
  -2  -1  11       40.96       67.10      2.03 o
  -1  -1  11      668.16      645.10     10.70 o
   0  -1  11       84.30      214.01      3.87 o
   1  -1  11       80.27       58.11      1.15 o
   2  -1  11      251.90      189.64      2.26 o
   3  -1  11      294.97      364.00      2.76 o
   4  -1  11       21.15       26.35      1.08 o
   5  -1  11       75.62       66.58      1.18 o
   6  -1  11      171.20      173.08      1.61 o
   7  -1  11        3.07        2.92      1.35 o
   8  -1  11        1.81        4.59      1.58 o
  -8   0  11        1.70        6.03      1.07 o
  -7   0  11       15.90       15.46      1.07 o
  -6   0  11       36.51       36.85      0.95 o
  -5   0  11        0.03        0.82      0.94 o
  -4   0  11        7.89       15.74      1.10 o
  -3   0  11       53.17       27.07      0.92 o
  -2   0  11      511.29      430.55      6.90 o
  -1   0  11       52.13       96.17      1.81 o
   0   0  11     1043.79     1529.48     37.66 o
   1   0  11      286.23      395.31      7.31 o
   2   0  11      348.00      323.69      5.44 o
   3   0  11      170.43      147.78      1.92 o
   4   0  11        9.58       10.47      1.23 o
   5   0  11      221.79      211.20      3.64 o
   6   0  11       84.13       89.59      1.54 o
   7   0  11        8.99       10.85      1.35 o
   8   0  11        1.14        5.82      1.48 o
  -7   1  11        2.44        3.79      1.53 o
  -6   1  11        4.81        5.63      0.93 o
  -5   1  11      195.76      209.41      1.26 o
  -4   1  11       32.87       31.81      1.00 o
  -3   1  11       91.16       95.12      1.03 o
  -2   1  11      982.97      888.15     11.91 o
  -1   1  11      292.46      348.17      5.28 o
   0   1  11      350.55      502.16     12.12 o
   1   1  11      845.45      809.09     19.54 o
   2   1  11      575.81      627.45      8.08 o
   3   1  11       69.16       43.75      1.34 o
   4   1  11        1.78        1.43      1.23 o
   5   1  11       62.76       81.81      1.51 o
   6   1  11        4.75        9.06      1.35 o
   7   1  11       13.90       16.66      1.55 o
   8   1  11        0.68        3.34      1.43 o
  -7   2  11        3.15        2.41      1.04 o
  -6   2  11       29.49       27.42      1.40 o
  -5   2  11      554.44      575.27      5.03 o
  -4   2  11        0.70        0.61      0.84 o
  -3   2  11      259.34      253.43      3.14 o
  -2   2  11      293.74      206.00      2.13 o
  -1   2  11       42.65       58.59      0.98 o
   0   2  11      119.48      103.46      1.76 o
   1   2  11       20.53        8.87      1.03 o
   2   2  11       86.45      102.42      1.63 o
   3   2  11        8.58        2.88      1.35 o
   4   2  11       19.54       17.70      1.45 o
   5   2  11      187.86      233.22      3.56 o
   6   2  11       63.10       65.56      1.62 o
   7   2  11       42.98       43.12      1.75 o
   8   2  11        1.11        0.70      1.72 o
  -7   3  11        0.08        0.67      1.02 o
  -6   3  11       50.20       41.49      0.94 o
  -5   3  11      111.39      124.41      1.73 o
  -4   3  11       14.28       15.56      0.87 o
  -3   3  11      193.63      209.44      3.20 o
  -2   3  11      161.35      113.52      1.01 o
  -1   3  11      250.87      275.27      3.01 o
   0   3  11      220.15      257.73      4.03 o
   1   3  11       18.86       55.71      1.22 o
   2   3  11      456.77      506.25      7.61 o
   3   3  11      123.47      112.17      2.04 o
   4   3  11       31.03       34.09      1.61 o
   5   3  11      100.35      109.91      2.17 o
   6   3  11        4.57        4.01      1.82 o
   7   3  11        6.65        9.79      1.87 o
   8   3  11       15.03       16.65      2.06 o
  -6   4  11       15.80       15.21      0.95 o
  -5   4  11        7.98        6.44      0.86 o
  -4   4  11        0.57        1.09      0.82 o
  -3   4  11       23.37       25.02      0.88 o
  -2   4  11        7.21        8.54      0.80 o
  -1   4  11      283.01      258.40      3.57 o
   0   4  11        3.09        2.70      0.81 o
   1   4  11       39.77       17.04      1.05 o
   2   4  11      370.50      399.70      3.60 o
   3   4  11       14.62       16.54      1.31 o
   4   4  11       13.10       12.63      1.43 o
   5   4  11        4.10        5.35      1.74 o
   6   4  11       33.30       40.19      2.13 o
   7   4  11        1.88        1.43      2.02 o
   8   4  11        0.08       -0.54      2.06 o
  -6   5  11        0.00        1.07      1.02 o
  -5   5  11        0.76       -0.25      0.89 o
  -4   5  11       10.40       17.07      0.85 o
  -3   5  11       27.42       26.01      0.87 o
  -2   5  11       79.39       82.38      0.99 o
  -1   5  11      216.17      184.35      1.59 o
   0   5  11        7.95        6.56      0.93 o
   1   5  11       94.87       85.20      1.27 o
   2   5  11       71.93       69.15      1.20 o
   3   5  11       92.49      107.73      1.63 o
   4   5  11        6.04        7.19      1.46 o
   5   5  11        1.99        3.40      1.56 o
   6   5  11        0.25        0.36      2.16 o
   7   5  11        1.47        1.46      2.11 o
   8   5  11        0.04        0.88      2.22 o
  -5   6  11        2.47        3.90      0.94 o
  -4   6  11        4.37        4.54      0.93 o
  -3   6  11       63.03       54.28      1.32 o
  -2   6  11       74.39       73.89      0.97 o
  -1   6  11       91.75       84.61      1.21 o
   0   6  11       98.22       91.49      1.17 o
   1   6  11       14.34       16.80      1.14 o
   2   6  11       34.15       30.23      1.26 o
   3   6  11        0.70        4.09      1.47 o
   4   6  11       56.48       48.14      2.13 o
   5   6  11       37.76       31.86      2.16 o
   6   6  11        1.01        1.48      2.30 o
   7   6  11        0.21        1.29      2.87 o
  -4   7  11        0.72        1.41      0.94 o
  -3   7  11        2.53        2.10      0.88 o
  -2   7  11        0.01        0.48      0.97 o
  -1   7  11       21.13       23.73      0.89 o
   0   7  11        0.02        0.20      0.97 o
   1   7  11       10.08       11.86      0.98 o
   2   7  11        9.03       10.63      1.15 o
   3   7  11        4.81        4.46      1.41 o
   4   7  11        0.92        3.07      1.75 o
   5   7  11        1.39        4.30      1.97 o
   6   7  11        6.29        5.56      2.20 o
   7   7  11        4.86        6.24      3.20 o
  -3   8  11        0.11        1.81      0.97 o
  -2   8  11        0.36        1.81      1.01 o
  -1   8  11        2.50        4.32      0.98 o
   0   8  11       64.88       71.12      1.11 o
   1   8  11       58.54       60.96      1.25 o
   2   8  11        0.38        1.86      1.25 o
   3   8  11        0.36        1.76      1.60 o
   4   8  11        0.58        0.99      1.66 o
   5   8  11        2.84        0.41      1.92 o
   6   8  11        5.19        4.85      2.15 o
  -2   9  11        1.34        1.62      0.97 o
  -1   9  11        6.43        5.24      1.06 o
   0   9  11       29.42       33.08      1.18 o
   1   9  11        2.33        1.49      1.28 o
   2   9  11        0.80        3.31      1.60 o
   3   9  11        3.92        7.18      1.56 o
   4   9  11        0.03        0.08      1.90 o
   5   9  11       19.28       20.82      1.90 o
   0  10  11        1.73        2.10      1.51 o
   1  10  11        0.36        1.93      1.33 o
   2  10  11        2.76        4.77      1.51 o
   3  10  11       13.64       16.84      1.84 o
  -3  -9  12        0.21       -0.01      1.36 o
  -2  -9  12        8.20        9.19      1.29 o
  -1  -9  12        0.02        2.03      1.16 o
   0  -9  12       12.19        7.62      1.18 o
  -5  -8  12       50.21       33.03      1.39 o
  -4  -8  12        0.36        1.64      1.23 o
  -3  -8  12       24.36       29.88      1.22 o
  -2  -8  12       94.46       99.95      2.90 o
  -1  -8  12        0.13        0.28      1.08 o
   0  -8  12        6.95        8.58      1.05 o
   1  -8  12        6.44        5.89      1.07 o
   2  -8  12        7.09        8.83      1.10 o
  -6  -7  12        1.93        3.39      1.31 o
  -5  -7  12       43.82       40.58      1.35 o
  -4  -7  12       30.47       37.77      1.31 o
  -3  -7  12       21.59       24.27      2.05 o
  -2  -7  12       99.83       98.18      1.81 o
  -1  -7  12       24.99       22.21      1.13 o
   0  -7  12        0.23        2.20      1.17 o
   1  -7  12        5.42        3.79      0.93 o
   2  -7  12       19.57       16.62      1.02 o
   3  -7  12        6.10        7.79      1.00 o
   4  -7  12        1.21        0.33      1.13 o
  -6  -6  12        8.48        7.62      1.19 o
  -5  -6  12       38.12       37.29      1.19 o
  -4  -6  12       85.71       80.25      1.35 o
  -3  -6  12       45.28       44.70      1.59 o
  -2  -6  12       37.33       25.48      1.07 o
  -1  -6  12      200.83      201.64      2.93 o
   0  -6  12       21.09       27.78      1.59 o
   1  -6  12        0.12        0.00      1.06 o
   2  -6  12       41.52       43.19      1.46 o
   3  -6  12        6.24        7.56      1.02 o
   4  -6  12       39.56       25.30      1.11 o
   5  -6  12        0.39        2.95      1.19 o
  -7  -5  12       19.22       13.68      1.19 o
  -6  -5  12       23.99       26.95      1.26 o
  -5  -5  12       52.10       47.12      2.02 o
  -4  -5  12        4.65        4.65      1.05 o
  -3  -5  12       66.85       74.71      1.18 o
  -2  -5  12        0.17        1.15      1.18 o
  -1  -5  12      485.42      455.69      3.92 o
   0  -5  12      369.61      362.68      4.27 o
   1  -5  12       12.40       14.27      1.04 o
   2  -5  12       49.46       50.19      1.01 o
   3  -5  12      155.76      167.43      1.28 o
   4  -5  12       28.30       19.20      1.30 o
   5  -5  12       23.28       22.06      1.11 o
   6  -5  12        8.06        8.12      3.37 o
  -7  -4  12       12.61        9.91      1.01 o
  -6  -4  12       10.51       12.02      1.00 o
  -5  -4  12        0.87        3.33      1.13 o
  -4  -4  12        4.52        4.87      1.28 o
  -3  -4  12      258.51      286.32      4.54 o
  -2  -4  12       16.08       11.74      1.06 o
  -1  -4  12      708.86      615.75     14.60 o
   0  -4  12      431.24      368.66      4.04 o
   1  -4  12       20.56       19.91      1.13 o
   2  -4  12      124.38      114.35      2.36 o
   3  -4  12        3.76        3.18      0.94 o
   4  -4  12       15.42       17.38      1.01 o
   5  -4  12       17.43       22.87      1.07 o
   6  -4  12       12.97       15.62      1.20 o
  -7  -3  12       10.66        9.19      1.04 o
  -6  -3  12      172.64      145.29      5.54 o
  -5  -3  12      183.65      186.12      1.17 o
  -4  -3  12      121.32      118.88      2.18 o
  -3  -3  12        7.84       26.71      1.41 o
  -2  -3  12       84.23      118.56      2.90 o
  -1  -3  12      103.09       72.83      1.52 o
   0  -3  12      102.51      133.29      2.92 o
   1  -3  12      381.71      406.13      5.90 o
   2  -3  12       17.11       25.04      1.16 o
   3  -3  12       20.14       23.40      0.99 o
   4  -3  12       46.24       51.02      1.07 o
   5  -3  12        1.37        2.73      1.06 o
   6  -3  12        4.74        3.34      1.10 o
   7  -3  12       10.65       13.53      1.29 o
  -7  -2  12       19.84       16.74      1.05 o
  -6  -2  12      124.12      106.08      1.58 o
  -5  -2  12      400.72      376.42      7.67 o
  -4  -2  12      102.24      103.00      2.18 o
  -2  -2  12      428.29      463.11     10.06 o
  -1  -2  12      117.50      137.93      1.88 o
   0  -2  12       37.66       64.27      1.16 o
   1  -2  12     1716.85     1668.80     27.44 o
   2  -2  12      238.48      205.02      4.22 o
   3  -2  12      143.40      142.15      2.33 o
   4  -2  12       17.53       20.10      1.00 o
   5  -2  12       76.09       85.50      1.45 o
   6  -2  12       41.22       42.21      1.31 o
   7  -2  12       19.92       22.49      2.33 o
  -7  -1  12       29.82       26.08      1.23 o
  -6  -1  12        2.54        2.49      0.93 o
  -5  -1  12       45.96       50.50      1.24 o
  -4  -1  12      119.42      110.49      2.29 o
  -3  -1  12       78.33       67.84      1.57 o
  -2  -1  12       70.45       61.91      1.42 o
  -1  -1  12      393.46      496.49     12.74 o
   0  -1  12       78.52      204.03      3.49 o
   1  -1  12      258.42      192.39      3.64 o
   2  -1  12       33.23       36.85      1.15 o
   3  -1  12      104.94       80.80      1.28 o
   4  -1  12       12.61       14.59      1.09 o
   5  -1  12        2.28        0.22      1.13 o
   6  -1  12       44.63       41.09      1.38 o
   7  -1  12       18.64       23.10      1.52 o
  -7   0  12       60.43       60.33      1.12 o
  -6   0  12       28.14       22.69      0.98 o
  -5   0  12      281.89      274.87      4.98 o
  -4   0  12      274.84      250.19      4.59 o
  -3   0  12      519.23      514.68      5.92 o
  -2   0  12       71.50       93.46      1.68 o
  -1   0  12      369.04      360.27      6.94 o
   0   0  12      205.36      136.55      3.13 o
   1   0  12      470.21      473.38      9.51 o
   2   0  12       29.71       17.48      1.18 o
   3   0  12       39.31       17.29      1.27 o
   4   0  12        0.03        2.10      1.12 o
   5   0  12       64.62       65.35      1.90 o
   6   0  12        3.39        5.72      1.28 o
   7   0  12        5.05        8.26      1.45 o
   8   0  12        0.06        0.93      1.56 o
  -7   1  12        2.06        4.67      1.01 o
  -6   1  12       45.50       44.58      1.09 o
  -5   1  12      292.80      264.49      4.05 o
  -4   1  12     1378.78     1395.90     24.88 o
  -3   1  12        9.28       18.82      0.89 o
  -2   1  12      222.90      363.44      3.79 o
  -1   1  12        8.54       16.17      0.89 o
   0   1  12     1873.10     1853.99     41.44 o
   1   1  12       17.30       28.92      1.07 o
   2   1  12        7.64        4.03      1.14 o
   3   1  12      545.38      553.42     13.03 o
   4   1  12        5.96        8.92      1.27 o
   5   1  12      139.93      172.60      2.54 o
   6   1  12      121.12      135.38      1.80 o
   7   1  12        1.41        0.23      1.54 o
   8   1  12       10.83        8.56      1.61 o
  -7   2  12        3.98        8.32      1.03 o
  -6   2  12       63.28       57.72      1.15 o
  -5   2  12       37.92       42.01      1.02 o
  -4   2  12      400.41      397.43      6.93 o
  -3   2  12       13.27       21.07      1.00 o
  -2   2  12       75.67      176.58      2.29 o
  -1   2  12       40.86       36.67      1.28 o
   0   2  12       31.49       48.45      1.11 o
   1   2  12      482.18      332.04      5.97 o
   2   2  12      236.12      245.88      4.87 o
   3   2  12        2.80        4.62      1.30 o
   4   2  12       38.24       35.21      1.49 o
   5   2  12      265.47      266.41      7.29 o
   6   2  12       98.21       81.81      2.08 o
   7   2  12       53.84       49.41      1.56 o
   8   2  12        2.96        6.10      1.58 o
  -7   3  12        5.44       10.16      1.11 o
  -6   3  12        0.04        0.10      0.93 o
  -5   3  12        7.70        6.24      0.85 o
  -4   3  12        5.21        6.47      0.87 o
  -3   3  12      141.74      137.07      1.45 o
  -2   3  12      149.92      141.26      1.99 o
  -1   3  12      140.90      155.11      2.32 o
   0   3  12       31.96       22.49      0.91 o
   1   3  12     1359.74     1192.20     21.58 o
   2   3  12       35.10       47.99      1.18 o
   3   3  12      249.95      237.41      4.20 o
   4   3  12      261.96      264.18      4.51 o
   5   3  12      479.05      497.81     27.91 o
   6   3  12      358.96      356.49      8.55 o
   7   3  12        0.87        0.52      1.87 o
   8   3  12        3.94        3.61      1.84 o
  -6   4  12       38.22       37.69      1.01 o
  -5   4  12       19.28       12.80      0.92 o
  -4   4  12       39.49       36.42      0.88 o
  -3   4  12      301.79      289.86      3.41 o
  -2   4  12       26.98       35.76      0.90 o
  -1   4  12       37.75       23.66      1.03 o
   0   4  12      148.47      157.26      2.00 o
   1   4  12      474.98      460.62      3.21 o
   2   4  12       46.07       54.08      1.19 o
   3   4  12        7.08        3.63      1.24 o
   4   4  12       30.23       26.22      1.55 o
   5   4  12       29.67       30.37      1.89 o
   6   4  12       53.09       58.49      2.05 o
   7   4  12        6.18        7.37      1.92 o
   8   4  12       16.15       11.46      2.11 o
  -6   5  12       54.22       61.25      1.71 o
  -5   5  12        7.54        5.57      0.95 o
  -4   5  12        2.90        3.27      0.87 o
  -3   5  12      182.35      155.52      1.78 o
  -2   5  12       25.64       26.17      1.00 o
  -1   5  12       53.97       42.92      0.91 o
   0   5  12       27.28       35.62      0.99 o
   1   5  12      162.35      174.48      2.33 o
   2   5  12       17.79       18.14      1.22 o
   3   5  12       18.06       21.38      1.38 o
   4   5  12        1.52        0.83      1.44 o
   5   5  12       29.82       25.40      1.62 o
   6   5  12       38.24       48.16      3.72 o
   7   5  12        5.61        4.82      2.27 o
   8   5  12       25.81       16.74      3.59 o
  -5   6  12        1.11        2.47      0.96 o
  -4   6  12        9.83        9.75      0.91 o
  -3   6  12       27.88       24.08      0.94 o
  -2   6  12        1.02        0.24      0.90 o
  -1   6  12      106.76      114.93      1.22 o
   0   6  12     1128.18     1143.06     10.60 o
   1   6  12      167.67      167.52      2.25 o
   2   6  12        2.98        3.07      1.17 o
   3   6  12       24.00       23.71      1.58 o
   4   6  12       63.98       59.37      1.70 o
   5   6  12       25.15       29.55      1.81 o
   6   6  12       11.22       11.87      2.12 o
   7   6  12        7.02        3.77      3.81 o
  -4   7  12        0.34        0.40      0.98 o
  -3   7  12        3.66        2.21      0.94 o
  -2   7  12       88.13       79.79      1.05 o
  -1   7  12       23.80       23.58      0.98 o
   0   7  12       24.03       27.32      0.94 o
   1   7  12       31.39       34.40      1.04 o
   2   7  12       51.52       43.48      1.23 o
   3   7  12       15.00       16.39      1.44 o
   4   7  12        2.07        1.97      1.76 o
   5   7  12        8.25        2.92      1.93 o
   6   7  12        2.49        1.44      2.33 o
   7   7  12       17.48       15.74      3.85 o
  -3   8  12        9.61        7.82      1.08 o
  -2   8  12        1.10        1.14      0.96 o
  -1   8  12       24.89       21.06      1.03 o
   0   8  12        9.77       14.01      1.10 o
   1   8  12       28.65       29.95      1.19 o
   2   8  12       24.69       21.11      1.39 o
   3   8  12        3.26        2.06      1.62 o
   4   8  12       10.46       15.54      1.71 o
   5   8  12        0.00        0.80      2.08 o
   6   8  12       13.14       13.87      2.24 o
  -2   9  12       14.15       16.07      1.10 o
  -1   9  12       14.91       15.35      1.03 o
   0   9  12        2.30        6.62      1.23 o
   1   9  12        1.30        1.50      1.27 o
   2   9  12        0.08        2.48      1.43 o
   3   9  12        1.65        4.50      1.74 o
   4   9  12        1.11       -0.40      1.79 o
   5   9  12        0.41        1.39      2.05 o
   1  10  12        4.26        3.82      1.52 o
   2  10  12        3.50        5.82      1.64 o
  -2  -9  13        0.24        1.22      1.24 o
  -1  -9  13        4.71        5.30      1.39 o
   0  -9  13        0.14        1.33      1.58 o
  -4  -8  13        0.21       -0.51      1.31 o
  -3  -8  13        2.34        0.18      1.41 o
  -2  -8  13        0.14        1.13      1.28 o
  -1  -8  13      109.83       99.37      1.28 o
   0  -8  13        3.86        3.44      1.10 o
   1  -8  13        1.75        1.07      1.04 o
   2  -8  13        0.56        0.82      1.08 o
  -6  -7  13       16.19       17.77      1.97 o
  -5  -7  13       15.56       16.94      1.22 o
  -4  -7  13       29.27       34.41      1.59 o
  -3  -7  13        8.00       10.61      1.15 o
  -2  -7  13       10.66       11.12      1.39 o
  -1  -7  13       38.65       36.02      1.31 o
   0  -7  13       31.72       30.47      1.14 o
   1  -7  13        3.39        2.09      0.96 o
   2  -7  13        0.00        1.99      1.04 o
   3  -7  13        7.54        9.01      1.13 o
  -6  -6  13       27.70       29.19      1.13 o
  -5  -6  13       49.27       39.61      1.26 o
  -4  -6  13        2.40        2.48      1.14 o
  -3  -6  13      127.17      147.13      3.45 o
  -2  -6  13       10.12        8.95      1.22 o
  -1  -6  13        0.10        0.96      1.06 o
   0  -6  13       11.21       13.84      1.13 o
   1  -6  13       60.10       60.70      1.24 o
   2  -6  13        4.44        7.33      0.98 o
   3  -6  13        1.23        1.17      0.95 o
   4  -6  13       10.57       16.08      1.15 o
  -7  -5  13        0.06        1.88      1.09 o
  -6  -5  13        1.64        0.51      1.26 o
  -5  -5  13      123.20      113.31      1.73 o
  -4  -5  13        5.07        6.90      1.11 o
  -3  -5  13      120.31      130.87      1.71 o
  -2  -5  13        5.16        7.91      1.10 o
  -1  -5  13       58.87       72.92      2.25 o
   0  -5  13      448.51      485.12      7.10 o
   1  -5  13      369.21      358.78      3.65 o
   2  -5  13       20.57       21.42      1.10 o
   3  -5  13       50.12       54.11      1.05 o
   4  -5  13        3.57        7.90      1.19 o
   5  -5  13        2.07        4.27      1.10 o
  -7  -4  13        0.83        1.09      1.07 o
  -6  -4  13       38.32       40.78      1.29 o
  -5  -4  13       79.35       78.07      2.07 o
  -4  -4  13       37.90       37.54      1.05 o
  -3  -4  13      117.98      107.70      1.37 o
  -2  -4  13       50.51       47.44      1.13 o
  -1  -4  13       81.11       65.48      1.80 o
   0  -4  13      185.34      196.80      2.74 o
   1  -4  13      802.83      826.38     12.16 o
   2  -4  13       36.97       50.87      1.22 o
   3  -4  13      142.70      174.50      1.43 o
   4  -4  13        3.33        5.09      1.00 o
   5  -4  13        0.00       -0.38      1.04 o
   6  -4  13       28.04       30.64      1.22 o
  -7  -3  13        6.73        4.18      1.04 o
  -6  -3  13       53.91       60.33      2.13 o
  -5  -3  13        4.54        2.78      0.95 o
  -4  -3  13        7.01        3.01      1.00 o
  -3  -3  13       80.77       56.52      2.54 o
  -2  -3  13      143.29      153.91      2.23 o
  -1  -3  13      508.78      491.36      6.04 o
   0  -3  13       11.41        9.11      1.08 o
   1  -3  13      135.35      156.00      4.33 o
   2  -3  13      209.07      158.81      2.40 o
   3  -3  13       53.61       63.95      1.08 o
   4  -3  13       26.19       29.69      1.11 o
   5  -3  13        8.89        9.86      1.03 o
   6  -3  13        3.91        6.08      1.13 o
  -7  -2  13        1.18        1.10      1.05 o
  -6  -2  13        1.50        0.72      0.98 o
  -5  -2  13      111.52      109.16      2.84 o
  -4  -2  13        3.93        2.95      0.96 o
  -3  -2  13        8.65       24.53      1.01 o
  -2  -2  13      503.98      583.59     10.05 o
  -1  -2  13      748.60      857.28     15.32 o
   0  -2  13      240.13      166.78      3.54 o
   1  -2  13      560.62      659.41     13.66 o
   2  -2  13      835.06      878.07     11.52 o
   3  -2  13       84.14      106.89      2.20 o
   4  -2  13       44.60       43.57      1.37 o
   5  -2  13        4.51        5.06      1.10 o
   6  -2  13        4.92        3.74      1.23 o
   7  -2  13        1.87        1.73      2.15 o
  -7  -1  13        7.61        8.58      1.10 o
  -6  -1  13       53.35       40.19      1.01 o
  -5  -1  13      208.56      203.72      2.97 o
  -4  -1  13       11.46       15.06      0.93 o
  -3  -1  13      339.82      352.01      7.55 o
  -2  -1  13      504.71      519.32      7.78 o
  -1  -1  13      306.15      384.85      8.08 o
   1  -1  13     1522.83     1656.61     23.40 o
   2  -1  13       94.31      118.45      1.81 o
   3  -1  13       10.78       24.99      1.18 o
   4  -1  13      126.30      138.75      1.32 o
   5  -1  13       74.94       77.00      1.38 o
   6  -1  13       14.51       14.52      1.46 o
   7  -1  13        0.54        2.95      1.40 o
  -7   0  13       16.96       18.37      1.07 o
  -6   0  13       26.31       26.39      1.13 o
  -5   0  13      133.68      136.59      1.36 o
  -4   0  13       34.24       41.33      0.96 o
  -3   0  13      235.73      190.01      2.75 o
  -2   0  13      246.07      190.66      2.58 o
  -1   0  13      143.12      146.26      2.92 o
   0   0  13        1.36        4.12      1.02 o
   1   0  13      127.86      128.63      2.87 o
   2   0  13        3.51        6.95      1.08 o
   3   0  13       17.98       32.20      1.43 o
   4   0  13      170.37      172.90      1.53 o
   5   0  13       15.52       18.14      1.42 o
   6   0  13       25.67       29.51      1.35 o
   7   0  13        1.90        3.89      1.36 o
  -7   1  13        3.52        5.89      1.06 o
  -6   1  13       66.11       66.59      2.27 o
  -5   1  13        0.01        3.86      1.20 o
  -4   1  13       16.91       12.38      1.17 o
  -3   1  13       29.56       14.67      1.51 o
  -2   1  13      124.80       85.89      1.20 o
  -1   1  13       24.04       28.47      1.28 o
   0   1  13      566.49      624.37     14.93 o
   1   1  13      228.20      318.04      4.69 o
   2   1  13      656.20      667.66     17.73 o
   3   1  13      382.70      378.39      5.35 o
   4   1  13       17.52       17.97      1.53 o
   5   1  13        1.38        2.03      1.44 o
   6   1  13        2.84        5.13      1.38 o
   7   1  13       10.75       16.13      1.61 o
   8   1  13       11.04        9.75      1.74 o
  -7   2  13        2.51       -0.53      1.13 o
  -6   2  13       51.78       51.15      1.60 o
  -5   2  13       26.18       31.22      0.97 o
  -4   2  13       78.44       71.78      1.72 o
  -3   2  13       13.55       19.80      1.00 o
  -2   2  13        4.68        7.17      0.89 o
  -1   2  13       59.09       62.61      0.99 o
   0   2  13      365.38      422.44      6.41 o
   1   2  13     1531.73     1931.73     22.55 o
   2   2  13      925.63      974.92     17.66 o
   3   2  13      129.02      150.78      3.18 o
   4   2  13      233.06      229.94      5.74 o
   5   2  13      218.46      222.60      5.86 o
   6   2  13       95.92       92.08      1.72 o
   7   2  13       48.26       40.22      1.53 o
   8   2  13        0.05        1.93      1.66 o
  -6   3  13       11.04       10.38      1.03 o
  -5   3  13        1.34        1.67      0.85 o
  -4   3  13       69.73       72.04      0.92 o
  -3   3  13        1.03        1.09      0.81 o
  -2   3  13        0.03       -0.33      1.02 o
  -1   3  13      156.51      120.82      1.76 o
   0   3  13      332.96      354.29      2.94 o
   1   3  13      244.49      346.03      4.30 o
   2   3  13       43.01       62.38      1.21 o
   3   3  13      146.82      161.60      1.66 o
   4   3  13        2.45        4.15      1.40 o
   5   3  13       17.11       16.49      1.85 o
   6   3  13      145.64      137.96      1.95 o
   7   3  13       14.45       15.38      1.98 o
   8   3  13        7.48        9.97      2.04 o
  -6   4  13        0.00        0.67      0.96 o
  -5   4  13       21.08       19.63      1.07 o
  -4   4  13       93.92       95.99      1.08 o
  -3   4  13        1.63        2.96      0.82 o
  -2   4  13       36.66       33.56      0.89 o
  -1   4  13      111.10       81.51      1.38 o
   0   4  13       53.26       52.46      1.07 o
   1   4  13      209.59      194.52      2.60 o
   2   4  13       38.16       45.66      1.21 o
   3   4  13       14.83       16.08      1.37 o
   4   4  13      117.66      122.02      2.51 o
   5   4  13        3.99        2.23      2.33 o
   6   4  13       16.39       18.82      1.93 o
   7   4  13        3.36        4.52      1.95 o
   8   4  13        0.02        1.02      2.14 o
  -5   5  13       11.35       11.35      1.06 o
  -4   5  13       22.75       20.62      0.90 o
  -3   5  13       17.58       15.07      0.90 o
  -2   5  13       15.01       12.67      0.89 o
  -1   5  13       36.06       21.77      0.89 o
   0   5  13      100.29      127.15      1.14 o
   1   5  13        2.56        0.76      1.05 o
   2   5  13      476.77      514.33      4.83 o
   3   5  13      102.66       89.13      1.54 o
   4   5  13      193.90      206.08      3.25 o
   5   5  13       37.89       37.16      1.71 o
   6   5  13        0.01       -0.23      2.17 o
   7   5  13        3.72        5.81      2.22 o
  -5   6  13        0.00        1.49      0.93 o
  -4   6  13        4.73        4.94      0.97 o
  -3   6  13        1.08        3.64      0.89 o
  -2   6  13        6.23        4.01      0.89 o
  -1   6  13       15.28       14.87      0.96 o
   0   6  13      430.87      470.18      3.86 o
   1   6  13      182.55      164.92      1.29 o
   2   6  13        0.23        0.98      1.15 o
   3   6  13        8.27        9.70      1.27 o
   4   6  13       91.99       94.19      1.79 o
   5   6  13        4.27        8.50      1.67 o
   6   6  13        1.65        6.65      2.06 o
   7   6  13        7.34        9.87      2.77 o
  -4   7  13        4.49        5.28      1.00 o
  -3   7  13       11.72       13.49      1.00 o
  -2   7  13        2.89        5.75      0.88 o
  -1   7  13       39.19       35.54      1.02 o
   0   7  13       42.56       38.53      1.01 o
   1   7  13        8.59        6.59      1.05 o
   2   7  13        0.09        0.24      1.29 o
   3   7  13       11.82        7.67      1.44 o
   4   7  13       25.28       24.42      1.84 o
   5   7  13        1.21        4.31      1.86 o
   6   7  13       10.07        5.34      2.45 o
  -3   8  13        8.39        9.22      1.03 o
  -2   8  13        0.20        1.29      0.97 o
  -1   8  13       11.67       11.30      1.04 o
   0   8  13        6.66        9.14      1.01 o
   1   8  13       31.93       37.62      1.19 o
   2   8  13       19.10       23.44      1.36 o
   3   8  13        5.22        5.24      1.66 o
   4   8  13        0.06        1.67      1.68 o
   5   8  13        0.00       -0.20      1.95 o
   6   8  13        0.09        0.21      2.18 o
  -1   9  13       51.83       49.62      1.16 o
   0   9  13        0.69        1.78      1.21 o
   1   9  13       40.42       37.19      1.28 o
   2   9  13       16.56       15.09      1.68 o
   3   9  13       12.51        6.87      2.00 o
   4   9  13       33.80       40.40      2.74 o
  -4  -8  14       30.77       27.46      1.30 o
  -3  -8  14        2.38        6.97      1.44 o
  -2  -8  14        0.51        0.69      1.19 o
  -1  -8  14        9.33       12.24      1.37 o
   0  -8  14        0.23        2.05      1.25 o
   1  -8  14        0.65        0.16      1.58 o
   2  -8  14       15.21       15.03      1.12 o
  -5  -7  14        0.12        1.09      1.26 o
  -4  -7  14        6.09       10.47      1.24 o
  -3  -7  14      112.81      124.23      1.41 o
  -2  -7  14        0.07       -0.58      1.47 o
  -1  -7  14        5.87        5.70      1.13 o
   0  -7  14       82.34       65.09      1.23 o
   1  -7  14        1.59        3.11      0.97 o
   2  -7  14       26.49       27.30      1.08 o
   3  -7  14       39.26       33.29      1.16 o
  -6  -6  14        4.55        4.13      1.05 o
  -5  -6  14        3.53        2.32      1.20 o
  -4  -6  14       35.13       34.81      1.66 o
  -3  -6  14       30.38       32.52      1.16 o
  -2  -6  14       62.47       62.35      1.20 o
  -1  -6  14       22.17       20.60      1.11 o
   0  -6  14       60.14       44.47      1.20 o
   1  -6  14       47.05       52.13      1.23 o
   2  -6  14       15.92       19.15      0.97 o
   3  -6  14       17.32       13.92      1.06 o
   4  -6  14       20.62       11.53      1.12 o
  -6  -5  14        7.28        4.11      1.05 o
  -5  -5  14        7.95        8.65      1.09 o
  -4  -5  14        8.05        9.22      1.10 o
  -3  -5  14        1.97        2.87      1.10 o
  -2  -5  14       29.03       21.75      1.12 o
  -1  -5  14       42.89       29.52      1.64 o
   0  -5  14        1.44        4.10      1.03 o
   1  -5  14        1.34        2.10      1.11 o
   2  -5  14        6.52        8.97      1.30 o
   3  -5  14        9.66        6.59      1.19 o
   4  -5  14       13.14        9.87      1.06 o
   5  -5  14        0.50        2.70      1.11 o
  -7  -4  14        0.14        1.57      1.13 o
  -6  -4  14        0.21        1.03      1.25 o
  -5  -4  14       62.43       66.45      1.05 o
  -4  -4  14        0.17       -0.72      1.17 o
  -3  -4  14        4.72        6.51      1.02 o
  -2  -4  14      157.00      176.67      2.87 o
  -1  -4  14       13.28       27.76      1.10 o
   0  -4  14      520.97      544.18     10.45 o
   1  -4  14      602.93      649.60      7.19 o
   2  -4  14       17.38       21.19      1.17 o
   3  -4  14       22.54       18.34      1.00 o
   4  -4  14        0.86        3.43      1.01 o
   5  -4  14       17.36       12.07      1.22 o
   6  -4  14        0.06        2.11      1.24 o
  -7  -3  14       15.12       11.62      1.08 o
  -6  -3  14       65.46       65.06      3.32 o
  -5  -3  14        4.46        5.65      1.00 o
  -4  -3  14        0.25        0.49      1.20 o
  -3  -3  14        9.89        6.37      1.02 o
  -2  -3  14       72.81       87.27      1.45 o
  -1  -3  14       48.77       48.60      1.16 o
   0  -3  14      422.57      347.53      3.75 o
   1  -3  14      438.86      429.89      7.06 o
   2  -3  14      540.66      572.62     12.96 o
   3  -3  14      150.29      169.27      3.91 o
   4  -3  14      115.42      123.34      1.68 o
   5  -3  14        8.63        4.83      1.20 o
   6  -3  14        7.28        3.49      1.29 o
  -7  -2  14        2.13        0.66      1.02 o
  -6  -2  14       28.55       29.05      1.23 o
  -5  -2  14       64.05       61.20      1.18 o
  -4  -2  14      242.13      234.07      4.09 o
  -3  -2  14       13.30       10.30      1.03 o
  -2  -2  14      100.58      116.36      2.58 o
  -1  -2  14        8.25        3.77      1.00 o
   0  -2  14     1178.94     1033.98     16.95 o
   1  -2  14      425.32      467.48      4.63 o
   2  -2  14      117.99       99.72      2.67 o
   3  -2  14        2.52        3.50      1.16 o
   4  -2  14      144.20      163.53      1.30 o
   5  -2  14        0.76        2.12      1.18 o
   6  -2  14        5.28        6.73      1.18 o
   7  -2  14       15.31       14.65      1.49 o
  -7  -1  14        3.19        5.91      1.12 o
  -6  -1  14        2.03        3.06      1.21 o
  -5  -1  14      117.26      108.37      2.99 o
  -4  -1  14      618.42      622.90     10.36 o
  -3  -1  14      194.01      190.67      2.97 o
  -2  -1  14       29.69       53.80      1.27 o
  -1  -1  14      202.49      180.44      2.44 o
   0  -1  14      573.53      472.29      8.40 o
   1  -1  14      296.47      272.66      6.92 o
   2  -1  14      346.33      361.96      2.48 o
   3  -1  14       73.38       90.19      1.37 o
   4  -1  14       65.28       73.13      1.16 o
   5  -1  14       26.90       34.69      1.20 o
   6  -1  14        0.05        1.31      1.41 o
   7  -1  14        1.66        1.68      1.40 o
  -7   0  14        1.49        3.93      1.06 o
  -6   0  14       23.93       29.91      0.98 o
  -5   0  14        8.77       13.23      0.99 o
  -4   0  14      297.50      291.45      3.73 o
  -3   0  14        1.02        4.02      0.91 o
  -2   0  14        4.50        0.00      0.91 o
  -1   0  14      281.09      293.01      7.05 o
   0   0  14      333.20      343.62      6.04 o
   1   0  14      372.71      330.75      5.75 o
   2   0  14      180.95      193.32      1.57 o
   3   0  14      172.62      192.31      4.11 o
   4   0  14      209.15      199.92      3.34 o
   5   0  14       48.06       54.05      1.40 o
   6   0  14        4.67        3.99      1.45 o
   7   0  14       21.73       19.17      1.42 o
  -7   1  14        9.83       17.78      1.06 o
  -6   1  14       84.09       90.61      1.50 o
  -5   1  14      192.46      194.51      2.93 o
  -4   1  14      509.47      522.95      6.20 o
  -3   1  14      226.30      213.33      4.00 o
  -2   1  14      581.71      520.22      5.82 o
  -1   1  14      609.40      708.88      7.63 o
   0   1  14      131.75      103.52      3.83 o
   1   1  14      277.80      202.82      3.30 o
   2   1  14       14.29        9.55      1.26 o
   3   1  14       73.63       67.79      1.42 o
   4   1  14      140.15      152.44      2.09 o
   5   1  14      118.39      123.73      2.50 o
   6   1  14        1.22        1.90      1.45 o
   7   1  14        1.26        4.44      1.84 o
  -7   2  14       17.19        7.79      1.11 o
  -6   2  14       30.28       31.20      1.31 o
  -5   2  14       27.04       33.70      1.14 o
  -4   2  14       53.78       47.55      1.93 o
  -3   2  14      668.98      634.02      7.98 o
  -2   2  14      298.67      301.10      5.21 o
  -1   2  14       43.96       71.31      1.22 o
   0   2  14       88.66       66.89      1.12 o
   1   2  14      351.28      273.23      3.11 o
   2   2  14      344.45      326.94      5.46 o
   3   2  14      196.39      210.50      2.97 o
   4   2  14      309.03      304.00      5.34 o
   5   2  14        3.43        1.26      1.47 o
   6   2  14       75.19       73.57      1.80 o
   7   2  14       21.97       22.18      1.63 o
   8   2  14        7.64        6.19      2.96 o
  -6   3  14       39.46       42.39      1.25 o
  -5   3  14        0.00        1.11      0.91 o
  -4   3  14       54.68       39.88      1.39 o
  -3   3  14      131.10      128.51      1.27 o
  -2   3  14       23.17       28.35      1.03 o
  -1   3  14        0.10        4.56      0.93 o
   0   3  14       97.84      100.66      1.14 o
   1   3  14       49.92       55.92      1.15 o
   2   3  14       14.31       19.16      1.06 o
   3   3  14       83.86       88.83      1.32 o
   4   3  14       93.69       89.60      2.04 o
   5   3  14       64.08       58.78      3.14 o
   6   3  14       10.93       13.08      1.86 o
   7   3  14        5.91        4.04      1.94 o
  -6   4  14        0.00       -0.05      1.06 o
  -5   4  14        2.82        2.41      1.28 o
  -4   4  14        0.89        1.37      0.90 o
  -3   4  14        8.66        7.55      0.86 o
  -2   4  14       18.72       16.48      0.82 o
  -1   4  14       27.65       15.99      1.09 o
   0   4  14        2.71        4.09      1.05 o
   1   4  14      114.98      107.64      1.24 o
   2   4  14        4.10        0.96      1.02 o
   3   4  14      131.17      135.95      1.80 o
   4   4  14        2.39        6.82      1.41 o
   5   4  14      127.38      131.25      3.70 o
   6   4  14       82.87       83.81      2.17 o
   7   4  14        0.19        0.85      1.97 o
  -5   5  14       43.30       42.51      1.01 o
  -4   5  14       64.71       63.69      1.45 o
  -3   5  14       23.98       19.06      1.02 o
  -2   5  14      398.86      375.47      2.21 o
  -1   5  14      176.35      152.20      2.03 o
   0   5  14      238.80      242.48      2.30 o
   1   5  14      118.16      123.15      1.69 o
   2   5  14      128.49      116.61      1.37 o
   3   5  14        9.65        7.89      1.34 o
   4   5  14        1.58        0.79      1.38 o
   5   5  14       49.15       60.01      1.81 o
   6   5  14       47.20       46.84      2.43 o
   7   5  14        1.39        3.28      2.17 o
  -4   6  14       96.34       68.77      1.04 o
  -3   6  14       15.62       17.69      1.28 o
  -2   6  14      149.36      147.47      1.35 o
  -1   6  14      119.18      105.36      1.88 o
   0   6  14      132.91      139.78      1.95 o
   1   6  14       15.12       15.63      1.06 o
   2   6  14       15.47       12.02      1.26 o
   3   6  14        8.55       17.02      1.42 o
   4   6  14       19.30       17.94      1.51 o
   5   6  14       14.39       14.60      1.78 o
   6   6  14        0.30        0.94      2.33 o
   7   6  14       26.87       30.04      2.93 o
  -4   7  14       19.38       14.65      1.04 o
  -3   7  14        0.30        1.62      0.95 o
  -2   7  14       15.82       18.49      1.13 o
  -1   7  14        7.41       12.79      0.92 o
   0   7  14        5.00        6.67      0.91 o
   1   7  14       23.87       26.34      1.03 o
   2   7  14       12.25       14.69      1.33 o
   3   7  14        7.38       17.57      1.33 o
   4   7  14        3.70        5.56      1.86 o
   5   7  14        0.62       -0.76      2.02 o
   6   7  14        6.25        5.80      2.63 o
  -2   8  14        4.81        4.03      0.99 o
  -1   8  14       32.88       32.84      1.08 o
   0   8  14       17.30       17.12      1.00 o
   1   8  14        3.81        5.24      1.08 o
   2   8  14        1.29        2.48      1.44 o
   3   8  14       17.29       25.74      1.87 o
   4   8  14        2.32        2.42      1.69 o
   5   8  14        6.97       10.05      2.00 o
  -1   9  14       18.75       16.21      1.18 o
   0   9  14        0.16        3.64      1.08 o
   1   9  14        0.16        1.09      1.29 o
   2   9  14        5.78        6.31      1.59 o
   3   9  14        7.28        8.49      1.67 o
   4   9  14        0.04       -0.63      1.63 o
  -3  -8  15        0.22        0.13      1.35 o
  -2  -8  15       11.00       12.60      1.54 o
  -1  -8  15        1.62        1.91      1.15 o
   0  -8  15        1.81        0.91      1.52 o
   1  -8  15        0.51        4.14      1.20 o
  -5  -7  15        1.84        3.66      1.21 o
  -4  -7  15       41.05       36.25      1.26 o
  -3  -7  15       39.06       37.85      1.19 o
  -2  -7  15       21.62       24.32      1.73 o
  -1  -7  15        7.56        9.59      1.26 o
   0  -7  15        1.92        1.25      1.18 o
   1  -7  15        8.87        6.46      1.18 o
   2  -7  15       16.78       16.04      1.11 o
   3  -7  15       12.29        8.28      1.15 o
  -6  -6  15       57.43       62.15      2.46 o
  -5  -6  15        2.94        3.27      1.33 o
  -4  -6  15       95.07       82.36      2.87 o
  -3  -6  15       30.28       28.90      1.23 o
  -2  -6  15       12.71       11.06      1.23 o
  -1  -6  15        0.05        2.43      1.22 o
   0  -6  15       68.79       67.16      1.41 o
   1  -6  15        7.29        7.62      1.16 o
   2  -6  15        4.01        6.89      0.96 o
   3  -6  15        5.68        4.01      1.02 o
   4  -6  15        1.05        2.99      1.17 o
  -6  -5  15       33.88       42.83      1.42 o
  -5  -5  15        0.65        3.16      1.21 o
  -4  -5  15       16.44       19.02      1.13 o
  -3  -5  15        4.23        4.61      1.16 o
  -2  -5  15        1.27        3.83      1.00 o
  -1  -5  15        1.64        2.11      1.10 o
   0  -5  15       28.21       28.79      1.33 o
   1  -5  15        7.72       10.92      1.56 o
   2  -5  15        0.62        0.86      1.08 o
   3  -5  15        0.00        2.20      1.01 o
   4  -5  15       29.30       34.58      1.17 o
   5  -5  15       16.17       17.75      1.18 o
  -6  -4  15        9.86       12.04      1.24 o
  -5  -4  15       26.07       25.17      0.99 o
  -4  -4  15       14.41       17.51      1.05 o
  -3  -4  15      118.53      134.75      1.44 o
  -2  -4  15      160.17      183.38      3.97 o
  -1  -4  15       20.59       21.30      1.34 o
   0  -4  15       31.32       21.17      1.09 o
   1  -4  15       39.76       41.50      2.38 o
   2  -4  15      128.82      116.92      1.45 o
   3  -4  15       25.82       19.40      1.02 o
   4  -4  15        5.97        8.03      1.07 o
   5  -4  15        0.18        1.53      1.13 o
  -7  -3  15       24.80       23.18      1.12 o
  -6  -3  15       19.20       19.47      1.24 o
  -5  -3  15       61.62       59.41      1.75 o
  -4  -3  15      261.31      269.63      6.52 o
  -3  -3  15       74.78       86.31      1.36 o
  -2  -3  15      274.02      277.44      4.11 o
  -1  -3  15      186.87      221.96      1.77 o
   0  -3  15      123.88      166.86      1.96 o
   1  -3  15       24.01       30.92      1.09 o
   2  -3  15        5.92        5.87      1.04 o
   3  -3  15       90.99       90.64      1.52 o
   4  -3  15        1.83        3.15      1.04 o
   5  -3  15       11.32       18.01      1.16 o
   6  -3  15       13.68        9.15      1.23 o
  -7  -2  15        7.87       10.93      1.09 o
  -6  -2  15        3.53        4.15      1.04 o
  -5  -2  15       87.21       86.18      1.07 o
  -4  -2  15      198.28      204.80      2.87 o
  -3  -2  15      108.37      104.07      1.38 o
  -2  -2  15      470.58      446.52      6.83 o
  -1  -2  15       92.22      104.57      1.61 o
   0  -2  15       42.39       19.46      1.90 o
   1  -2  15      176.02      201.10      3.88 o
   2  -2  15      145.38      173.85      3.33 o
   3  -2  15        2.04        1.63      1.27 o
   4  -2  15       35.45       31.36      1.08 o
   5  -2  15        0.01        2.36      1.07 o
   6  -2  15        3.06        2.38      1.38 o
  -7  -1  15        0.10        0.20      1.32 o
  -6  -1  15        1.55        1.30      1.12 o
  -5  -1  15        1.08        0.71      1.07 o
  -4  -1  15        2.91        5.45      1.02 o
  -3  -1  15       13.18       18.04      1.00 o
  -2  -1  15      279.19      241.47      6.31 o
  -1  -1  15       10.25       10.65      1.13 o
   0  -1  15       49.22       46.18      1.30 o
   1  -1  15        6.93       14.90      1.26 o
   2  -1  15        0.31        1.04      1.09 o
   3  -1  15       66.32       54.69      1.29 o
   4  -1  15       21.45       23.14      1.10 o
   5  -1  15       18.61       17.08      1.22 o
   6  -1  15        7.22       10.80      1.47 o
   7  -1  15        0.30        0.74      1.56 o
  -7   0  15        0.96        1.94      1.11 o
  -6   0  15        0.12        1.05      0.97 o
  -5   0  15        1.94        2.91      1.05 o
  -4   0  15      354.41      324.37      4.11 o
  -3   0  15      788.53      871.96     10.95 o
  -2   0  15      106.48      153.89      2.69 o
  -1   0  15      400.26      458.46      9.22 o
   0   0  15      141.26      159.21      2.99 o
   1   0  15        0.01        4.41      1.10 o
   2   0  15        5.48        9.50      1.17 o
   3   0  15      104.97      109.77      1.65 o
   4   0  15       66.02       74.52      1.27 o
   5   0  15       42.34       50.15      1.55 o
   6   0  15       24.29       27.79      1.37 o
   7   0  15       27.41       17.65      1.66 o
  -7   1  15       12.89       16.56      1.13 o
  -6   1  15        6.36        5.48      1.04 o
  -5   1  15       37.97       33.60      1.32 o
  -4   1  15        2.03        3.19      1.01 o
  -3   1  15      340.12      371.44      4.80 o
  -2   1  15       99.59      107.33      2.44 o
  -1   1  15     2231.49     2208.43     35.62 o
   0   1  15      231.76      297.91      4.12 o
   1   1  15        0.99        3.40      1.15 o
   2   1  15      468.35      572.79     10.47 o
   3   1  15        7.22        7.21      1.26 o
   4   1  15       48.78       35.92      1.33 o
   5   1  15       64.48       52.52      1.46 o
   6   1  15       73.65       86.67      1.74 o
   7   1  15        0.00        2.22      1.55 o
  -6   2  15        0.11       -0.09      1.08 o
  -5   2  15       19.92       21.36      1.48 o
  -4   2  15       20.17       26.08      1.01 o
  -3   2  15      105.77       98.43      1.96 o
  -2   2  15       41.27       52.45      1.17 o
  -1   2  15      112.06       95.35      1.14 o
   0   2  15       34.48       52.46      1.15 o
   1   2  15       21.23       31.91      1.07 o
   2   2  15       17.75       24.19      1.18 o
   3   2  15       26.29       31.70      1.87 o
   4   2  15       55.09       47.11      1.39 o
   5   2  15      218.94      189.17      2.23 o
   6   2  15      103.61       97.74      2.11 o
   7   2  15       14.06        9.35      1.79 o
  -6   3  15        0.80        2.50      1.05 o
  -5   3  15       33.25       35.30      1.01 o
  -4   3  15       16.91       12.00      0.99 o
  -3   3  15      190.44      177.21      2.28 o
  -2   3  15      130.29      144.72      2.64 o
  -1   3  15        9.07       15.67      0.94 o
   0   3  15      166.89      164.38      1.45 o
   1   3  15      255.40      243.72      2.83 o
   2   3  15      129.42      131.92      1.66 o
   3   3  15      273.62      271.55      3.10 o
   4   3  15        9.97       12.90      1.38 o
   5   3  15       47.13       40.61      2.13 o
   6   3  15       11.80       10.75      1.92 o
   7   3  15       18.11       19.87      2.06 o
  -5   4  15        1.56        1.51      1.01 o
  -4   4  15       22.08       18.09      1.03 o
  -3   4  15       91.81       96.30      1.61 o
  -2   4  15       85.04       91.57      1.43 o
  -1   4  15       90.99       98.92      2.04 o
   0   4  15      460.20      478.26      5.48 o
   1   4  15      170.52      187.43      1.31 o
   2   4  15       88.14       95.91      1.33 o
   3   4  15      184.52      176.72      2.39 o
   4   4  15       88.68       82.48      2.01 o
   5   4  15        0.24        0.33      1.84 o
   6   4  15       23.36       17.56      1.95 o
   7   4  15        1.76        5.40      2.03 o
  -5   5  15        1.60        3.04      0.94 o
  -4   5  15       41.18       43.45      0.99 o
  -3   5  15      157.71      166.74      1.16 o
  -2   5  15       35.53       24.25      0.86 o
  -1   5  15      188.38      175.22      2.75 o
   0   5  15      116.92      116.41      1.91 o
   1   5  15     1409.52     1504.31     14.72 o
   2   5  15      226.46      223.33      1.53 o
   3   5  15       43.16       41.07      1.36 o
   4   5  15       60.56       60.98      1.65 o
   5   5  15        2.87        1.04      1.68 o
   6   5  15        0.27        1.49      1.95 o
   7   5  15        2.38        2.27      2.20 o
  -4   6  15       11.67       13.40      1.11 o
  -3   6  15       25.99       28.83      0.95 o
  -2   6  15        0.01        0.96      0.91 o
  -1   6  15       22.57       24.41      0.96 o
   0   6  15       19.32       21.17      1.02 o
   1   6  15        3.87        4.06      1.13 o
   2   6  15       21.88       20.83      1.23 o
   3   6  15        0.00        0.69      1.32 o
   4   6  15       43.56       47.25      1.57 o
   5   6  15      129.67      137.45      2.14 o
   6   6  15        3.84        7.23      2.68 o
   7   6  15       11.08        6.95      4.08 o
  -3   7  15        0.17        0.02      1.02 o
  -2   7  15       34.76       39.72      1.05 o
  -1   7  15        1.75        3.25      1.03 o
   0   7  15        4.32        3.85      0.97 o
   1   7  15       24.00       27.19      1.14 o
   2   7  15      152.50      147.03      2.16 o
   3   7  15        3.40        2.57      1.40 o
   4   7  15        8.92        8.91      1.89 o
   5   7  15       11.70       12.39      2.25 o
   6   7  15       12.86       10.22      2.87 o
  -2   8  15        7.41       11.03      1.05 o
  -1   8  15       26.72       25.50      1.06 o
   0   8  15        0.32        0.28      1.04 o
   1   8  15      105.41      103.42      1.86 o
   2   8  15       20.61       18.99      1.40 o
   3   8  15        0.59        5.76      1.54 o
   4   8  15        6.92        6.91      1.78 o
   5   8  15        7.30        5.30      2.03 o
   0   9  15       26.28       27.70      1.18 o
   1   9  15        0.40        2.62      1.26 o
   2   9  15        0.02        1.14      2.36 o
   3   9  15       26.68       29.59      2.54 o
  -2  -8  16        1.91        2.52      1.29 o
  -1  -8  16        0.63        2.70      1.29 o
   0  -8  16        1.21        2.24      1.31 o
  -4  -7  16        5.09        3.41      1.28 o
  -3  -7  16       26.37       25.22      1.19 o
  -2  -7  16        9.71       10.24      1.10 o
  -1  -7  16       59.23       66.63      2.74 o
   0  -7  16        5.90        6.63      1.11 o
   1  -7  16        0.01        1.30      1.18 o
   2  -7  16        8.85        9.01      1.10 o
  -5  -6  16       73.72       72.38      1.44 o
  -4  -6  16        0.75       -0.07      1.16 o
  -3  -6  16        1.47        1.63      1.13 o
  -2  -6  16        0.09        0.90      1.16 o
  -1  -6  16       17.58       16.27      1.17 o
   0  -6  16       23.97       23.21      1.27 o
   1  -6  16        8.06        8.16      1.18 o
   2  -6  16        6.91        4.24      1.06 o
   3  -6  16        4.17        4.61      1.14 o
   4  -6  16        8.54       14.09      1.91 o
  -6  -5  16        5.75        8.68      1.09 o
  -5  -5  16       33.52       32.09      1.19 o
  -4  -5  16        1.20        1.39      1.13 o
  -3  -5  16       36.87       35.57      1.20 o
  -2  -5  16        0.40        1.71      1.03 o
  -1  -5  16        5.07        5.38      1.38 o
   0  -5  16       61.81       64.32      1.59 o
   1  -5  16       45.15       38.58      1.50 o
   2  -5  16       67.24       76.83      1.19 o
   3  -5  16       51.04       51.91      1.13 o
   4  -5  16       24.14       24.34      1.19 o
  -6  -4  16       24.15       22.21      1.12 o
  -5  -4  16        1.84        1.60      1.02 o
  -4  -4  16       17.76       18.67      1.18 o
  -3  -4  16        0.02        1.76      1.08 o
  -2  -4  16        1.19        4.44      1.10 o
  -1  -4  16       61.73       54.46      1.18 o
   0  -4  16      529.13      486.92      6.61 o
   1  -4  16        7.70        7.29      1.06 o
   2  -4  16       16.30       18.09      1.30 o
   3  -4  16       38.14       48.17      1.23 o
   4  -4  16       58.89       56.78      1.30 o
   5  -4  16        0.02        0.45      1.28 o
  -6  -3  16        2.39        1.52      1.16 o
  -5  -3  16        0.61        1.65      1.01 o
  -4  -3  16       25.08       26.34      1.01 o
  -3  -3  16        1.80        2.46      0.99 o
  -2  -3  16      205.67      212.05      3.98 o
  -1  -3  16      473.22      435.85      2.27 o
   0  -3  16        2.96        0.87      1.56 o
   1  -3  16        5.32        7.27      1.08 o
   2  -3  16      197.27      183.03      1.93 o
   3  -3  16       29.14       24.43      1.17 o
   4  -3  16       27.43       26.39      1.04 o
   5  -3  16        0.04        2.89      1.09 o
   6  -3  16        0.88       -0.33      1.22 o
  -7  -2  16       31.36       30.33      1.41 o
  -6  -2  16        5.38        4.58      1.04 o
  -5  -2  16        0.07        1.10      0.91 o
  -4  -2  16        5.85        7.01      0.95 o
  -3  -2  16        2.88        3.04      1.00 o
  -2  -2  16        6.76        1.04      1.07 o
  -1  -2  16      625.94      641.19      9.20 o
   0  -2  16       64.48      102.97      1.81 o
   1  -2  16      203.74      206.94      4.51 o
   2  -2  16      370.11      357.43      3.73 o
   3  -2  16       36.19       38.20      1.17 o
   4  -2  16      102.13      108.49      1.87 o
   5  -2  16       73.35       84.78      1.34 o
   6  -2  16       24.67       20.62      1.54 o
  -7  -1  16       10.68       16.64      1.14 o
  -6  -1  16        0.15        0.65      1.07 o
  -5  -1  16        0.77        1.92      1.03 o
  -4  -1  16      102.85      109.42      2.07 o
  -3  -1  16       22.12       13.27      1.35 o
  -2  -1  16       63.27       43.52      1.29 o
  -1  -1  16      348.81      364.87      7.33 o
   0  -1  16       80.13       83.01      1.37 o
   1  -1  16      193.42      173.46      2.43 o
   2  -1  16       60.60       62.60      1.16 o
   3  -1  16        6.95        9.15      1.14 o
   4  -1  16       84.22       85.90      2.58 o
   5  -1  16      163.98      167.08      2.06 o
   6  -1  16       52.83       37.39      1.60 o
   7  -1  16        0.03        2.27      1.47 o
  -6   0  16       15.91       17.10      1.03 o
  -5   0  16       69.45       81.61      2.07 o
  -4   0  16       22.17       24.73      0.95 o
  -3   0  16      387.02      404.36      5.91 o
  -2   0  16      146.93      140.36      1.97 o
  -1   0  16       13.29       15.54      1.04 o
   0   0  16       77.83       62.65      3.01 o
   1   0  16      247.57      189.02      3.04 o
   2   0  16        5.84       10.87      1.94 o
   3   0  16      236.28      233.31      2.73 o
   4   0  16       33.75       35.18      1.20 o
   5   0  16        2.47        3.32      1.30 o
   6   0  16       24.67       15.11      1.60 o
   7   0  16        2.24        1.91      1.45 o
  -6   1  16       47.03       47.73      1.15 o
  -5   1  16      137.72      131.54      3.46 o
  -4   1  16        7.51       10.07      1.03 o
  -3   1  16       86.34       91.53      1.03 o
  -2   1  16        0.34        1.82      0.86 o
  -1   1  16       23.13       30.86      4.19 o
   0   1  16      112.76      106.45      1.75 o
   1   1  16      109.12       94.38      2.42 o
   2   1  16      151.20      166.06      1.63 o
   3   1  16      131.74      148.11      3.22 o
   4   1  16      230.54      242.27      2.96 o
   5   1  16       52.71       45.39      1.50 o
   6   1  16       99.46      109.40      4.38 o
   7   1  16        1.90        2.81      1.61 o
  -6   2  16       23.31       28.29      1.18 o
  -5   2  16        6.70        6.12      1.03 o
  -4   2  16        4.46        2.90      0.91 o
  -3   2  16        2.59        3.29      0.88 o
  -2   2  16      121.03      107.16      1.97 o
  -1   2  16      505.88      452.77      7.34 o
   0   2  16        6.05        4.98      0.95 o
   1   2  16        1.61        0.20      1.07 o
   2   2  16      309.36      312.99      4.89 o
   3   2  16       60.47       69.76      2.42 o
   4   2  16      168.78      163.50      4.26 o
   5   2  16        5.51        5.27      1.47 o
   6   2  16       43.46       45.79      1.65 o
   7   2  16       11.99        5.83      1.81 o
  -6   3  16        0.39        3.35      1.18 o
  -5   3  16       13.71       16.37      1.00 o
  -4   3  16        1.05        1.74      0.94 o
  -3   3  16        0.27        0.53      0.92 o
  -2   3  16      295.81      255.47      3.06 o
  -1   3  16      354.10      328.23      3.38 o
   0   3  16       33.18       31.36      1.09 o
   1   3  16        2.90        1.56      1.01 o
   2   3  16      318.89      280.47      3.42 o
   3   3  16        6.99        5.60      1.10 o
   4   3  16        7.56        5.25      1.28 o
   5   3  16        4.52        4.30      1.65 o
   6   3  16        1.26        0.67      1.92 o
   7   3  16        1.29       -0.84      2.05 o
  -5   4  16       34.41       27.11      1.09 o
  -4   4  16       14.45       12.70      1.01 o
  -3   4  16       22.01       18.58      1.02 o
  -2   4  16       95.32       90.49      1.17 o
  -1   4  16       36.65       37.12      1.01 o
   0   4  16       26.94       20.89      1.12 o
   1   4  16      143.42      130.74      1.71 o
   2   4  16       37.80       34.32      1.21 o
   3   4  16       98.07      116.23      1.46 o
   4   4  16        0.34        3.32      1.45 o
   5   4  16        9.55        8.11      1.86 o
   6   4  16       46.98       37.88      2.15 o
   7   4  16        2.42        6.44      2.06 o
  -5   5  16       18.86       18.71      1.16 o
  -4   5  16        9.18        6.66      1.38 o
  -3   5  16       95.89       80.25      1.29 o
  -2   5  16       25.97       25.82      1.03 o
  -1   5  16        5.47        7.41      1.03 o
   0   5  16        1.73        3.98      1.03 o
   1   5  16        9.19        9.08      1.13 o
   2   5  16        1.69        0.84      1.09 o
   3   5  16        0.01        1.88      1.22 o
   4   5  16        3.71        2.36      1.42 o
   5   5  16       48.25       39.07      1.81 o
   6   5  16       78.67       75.77      4.15 o
   7   5  16       30.08       26.84      2.55 o
  -4   6  16        1.46        4.56      0.96 o
  -3   6  16        1.71        2.69      0.97 o
  -2   6  16        0.06        0.93      0.87 o
  -1   6  16        1.36        1.38      0.96 o
   0   6  16        0.36        0.90      1.13 o
   1   6  16       20.15       17.99      1.16 o
   2   6  16        0.29        0.32      1.11 o
   3   6  16        2.84        4.81      1.31 o
   4   6  16       16.25       11.10      1.45 o
   5   6  16        0.00        1.55      1.72 o
   6   6  16       37.07       36.05      2.81 o
  -3   7  16       19.58       14.97      1.02 o
  -2   7  16       36.92       28.78      1.03 o
  -1   7  16       46.46       44.15      1.01 o
   0   7  16       46.66       41.23      1.19 o
   1   7  16       43.79       36.71      1.24 o
   2   7  16        0.19        1.91      1.14 o
   3   7  16        0.22        0.49      1.36 o
   4   7  16        8.92        9.16      1.77 o
   5   7  16        0.04       -0.12      2.33 o
   6   7  16        7.33       10.95      3.19 o
  -2   8  16       21.82       15.89      1.12 o
  -1   8  16       17.19       17.39      1.19 o
   0   8  16       14.35       14.02      1.07 o
   1   8  16        3.08        2.00      1.17 o
   2   8  16        3.68        3.58      1.35 o
   3   8  16        5.82        4.03      1.95 o
   4   8  16        0.20        0.73      2.00 o
   5   8  16       18.30       19.81      2.26 o
   1   9  16       10.01       12.87      1.53 o
   2   9  16        0.02        1.09      1.67 o
   3   9  16        0.71        3.83      2.11 o
  -4  -7  17       27.96       22.31      2.07 o
  -3  -7  17       36.29       31.10      1.48 o
  -2  -7  17       14.68        8.69      1.16 o
  -1  -7  17        2.13        2.62      1.12 o
   0  -7  17        6.64        7.26      1.34 o
   1  -7  17        2.14        0.88      1.26 o
   2  -7  17        6.94       11.42      1.22 o
  -5  -6  17        5.41        6.18      1.34 o
  -4  -6  17        2.40        2.95      1.27 o
  -3  -6  17        6.35        6.94      1.22 o
  -2  -6  17        0.67        1.77      1.14 o
  -1  -6  17        9.34       10.37      1.14 o
   0  -6  17        0.10        2.40      1.13 o
   1  -6  17        1.30        1.98      1.27 o
   2  -6  17        6.10        9.19      1.39 o
   3  -6  17        4.85        4.37      1.13 o
  -5  -5  17        9.45       10.39      1.07 o
  -4  -5  17       15.37       16.75      1.15 o
  -3  -5  17        0.32        1.38      1.08 o
  -2  -5  17       98.80      105.75      1.59 o
  -1  -5  17       98.70      101.22      3.36 o
   0  -5  17       28.77       25.53      1.10 o
   1  -5  17        3.13        2.61      1.10 o
   2  -5  17        5.27        7.97      1.25 o
   3  -5  17        4.87        5.87      1.16 o
   4  -5  17        0.10        0.50      1.27 o
  -6  -4  17        6.82        9.87      1.18 o
  -5  -4  17        3.10        6.04      1.02 o
  -4  -4  17        1.76        2.63      1.21 o
  -3  -4  17       14.64       17.49      1.47 o
  -2  -4  17        0.91        4.45      1.17 o
  -1  -4  17        3.44        3.36      1.00 o
   0  -4  17        0.25       -0.10      1.17 o
   1  -4  17      133.70      134.46      2.56 o
   2  -4  17        0.13        2.04      1.09 o
   3  -4  17       32.14       36.27      1.14 o
   4  -4  17        6.82        5.86      1.12 o
   5  -4  17        0.05        2.35      1.23 o
  -6  -3  17       34.66       39.02      1.37 o
  -5  -3  17       51.29       54.30      1.17 o
  -4  -3  17        2.62        4.85      0.93 o
  -3  -3  17       12.86       12.80      1.05 o
  -2  -3  17        4.99        5.77      1.00 o
  -1  -3  17       51.53       55.48      1.37 o
   0  -3  17        0.09        1.38      1.11 o
   1  -3  17      188.81      184.29      3.30 o
   2  -3  17       91.22       82.08      1.23 o
   3  -3  17       34.42       34.11      1.21 o
   4  -3  17       11.28       12.10      1.06 o
   5  -3  17       19.62       14.19      1.23 o
  -6  -2  17       52.46       48.65      1.59 o
  -5  -2  17       49.41       52.68      1.67 o
  -4  -2  17       49.39       51.52      1.91 o
  -3  -2  17       58.19       73.79      1.12 o
  -2  -2  17       54.31       65.33      1.46 o
  -1  -2  17       26.26       30.28      2.51 o
   0  -2  17        0.06        1.34      1.02 o
   1  -2  17        0.46       -0.56      1.14 o
   2  -2  17       12.24       13.11      1.08 o
   3  -2  17        4.27        3.73      1.11 o
   4  -2  17        7.74        8.83      1.04 o
   5  -2  17        0.06        0.01      1.17 o
   6  -2  17       20.26       25.58      1.71 o
  -6  -1  17        8.55        8.98      1.63 o
  -5  -1  17        4.53        5.84      1.05 o
  -4  -1  17       13.28       10.45      1.09 o
  -3  -1  17       78.44       87.13      1.35 o
  -2  -1  17      196.22      243.18      2.55 o
  -1  -1  17      411.58      429.03      8.67 o
   0  -1  17        2.28        1.23      1.05 o
   1  -1  17        4.69        2.55      1.06 o
   2  -1  17        8.52        9.48      1.23 o
   3  -1  17        3.96        4.32      1.09 o
   4  -1  17       26.45       29.37      1.18 o
   5  -1  17        5.63        5.08      1.31 o
   6  -1  17        0.33        0.87      1.49 o
  -6   0  17       13.37       13.03      1.02 o
  -5   0  17       28.56       28.15      1.16 o
  -4   0  17      301.19      317.17      6.08 o
  -3   0  17       81.46       86.29      1.23 o
  -2   0  17      160.19      186.24      1.85 o
  -1   0  17       18.51       17.28      1.04 o
   0   0  17      116.93      146.22      3.07 o
   1   0  17       44.22       30.01      1.16 o
   2   0  17        1.37        0.32      1.08 o
   3   0  17       75.27       87.19      1.67 o
   4   0  17       38.22       38.55      1.19 o
   5   0  17       43.24       46.77      1.52 o
   6   0  17       62.47       48.43      1.61 o
   7   0  17        3.68        4.49      1.50 o
  -6   1  17       21.51       15.71      1.07 o
  -5   1  17        1.40        1.97      0.95 o
  -4   1  17       65.30       73.41      1.08 o
  -3   1  17        7.12        4.83      1.02 o
  -2   1  17       16.98       20.56      0.92 o
  -1   1  17      132.79      162.15      1.93 o
   0   1  17      486.40      476.88      5.89 o
   1   1  17      203.99      167.78      1.84 o
   2   1  17        7.74        5.03      1.13 o
   3   1  17        1.95        1.58      1.14 o
   4   1  17        7.90        5.30      1.21 o
   5   1  17       55.77       49.08      2.81 o
   6   1  17       27.08       24.67      1.42 o
   7   1  17       97.03       94.38      1.87 o
  -6   2  17        4.43        2.44      1.12 o
  -5   2  17        2.56        4.08      1.04 o
  -4   2  17        0.15        0.72      0.95 o
  -3   2  17       94.79       90.92      1.91 o
  -2   2  17       82.45       93.83      1.51 o
  -1   2  17      128.37      141.01      2.52 o
   0   2  17     1024.13     1059.58     15.72 o
   1   2  17      819.29      873.99      4.15 o
   2   2  17       13.38       11.78      1.14 o
   3   2  17       67.36       54.56      1.28 o
   4   2  17       22.53       32.10      1.43 o
   5   2  17       23.09       26.10      1.43 o
   6   2  17       68.41       65.73      1.87 o
   7   2  17        1.27        2.76      1.69 o
  -5   3  17        1.87        3.66      0.98 o
  -4   3  17        8.42        8.66      0.95 o
  -3   3  17       41.05       47.80      1.67 o
  -2   3  17       22.74       22.36      0.96 o
  -1   3  17        2.39        1.92      0.95 o
   0   3  17      374.34      409.63      3.52 o
   1   3  17      348.44      394.51      2.34 o
   2   3  17       15.35       16.12      1.05 o
   3   3  17       48.99       48.62      1.27 o
   4   3  17        2.55        3.58      1.17 o
   5   3  17        1.75        2.00      1.84 o
   6   3  17        1.35        3.73      1.76 o
   7   3  17        1.11        2.27      1.88 o
  -5   4  17        1.52        1.07      1.01 o
  -4   4  17        9.64       12.43      0.97 o
  -3   4  17       15.42       21.07      0.99 o
  -2   4  17       33.03       30.18      1.11 o
  -1   4  17      270.36      266.98      2.68 o
   0   4  17        4.03        3.35      1.03 o
   1   4  17       51.29       42.60      1.10 o
   2   4  17        3.78        8.05      1.12 o
   3   4  17       16.69       16.81      1.23 o
   4   4  17        4.26        3.22      1.38 o
   5   4  17       11.11       17.01      1.97 o
   6   4  17        0.62        1.75      1.97 o
   7   4  17        0.24        1.12      2.13 o
  -4   5  17       25.78       27.93      1.06 o
  -3   5  17       27.53       16.79      1.01 o
  -2   5  17       19.14       22.65      1.46 o
  -1   5  17       90.43       85.59      1.60 o
   0   5  17      187.09      182.48      2.32 o
   1   5  17      531.18      527.55      6.33 o
   2   5  17      224.71      223.22      1.58 o
   3   5  17        7.89        5.20      1.23 o
   4   5  17        0.56        2.31      1.38 o
   5   5  17        0.29        2.54      1.60 o
   6   5  17        0.04        1.62      2.18 o
  -4   6  17        0.58        3.38      1.88 o
  -3   6  17       12.62       14.80      1.03 o
  -2   6  17       61.90       64.21      1.20 o
  -1   6  17        0.04        1.69      1.01 o
   0   6  17        2.95        2.61      1.08 o
   1   6  17        2.13        3.12      1.14 o
   2   6  17      154.81      148.13      1.55 o
   3   6  17       31.45       26.47      1.41 o
   4   6  17       40.85       31.61      1.58 o
   5   6  17       12.14       11.22      1.68 o
   6   6  17        7.46       12.56      2.59 o
  -3   7  17        6.34        7.10      2.15 o
  -2   7  17        1.28        3.14      0.99 o
  -1   7  17        0.23        1.64      1.07 o
   0   7  17        2.36        2.27      1.04 o
   1   7  17       13.92       16.86      1.27 o
   2   7  17        9.69        8.76      1.32 o
   3   7  17        3.58        2.07      1.48 o
   4   7  17        0.09        1.22      1.75 o
   5   7  17        0.02       -0.41      2.10 o
  -1   8  17       22.49       20.56      1.27 o
   0   8  17        2.51        3.10      1.15 o
   1   8  17        1.51        1.58      1.18 o
   2   8  17       15.99       16.12      1.51 o
   3   8  17       12.40       12.10      1.61 o
   4   8  17        0.66        0.91      2.06 o
  -3  -7  18        3.22        3.97      1.38 o
  -2  -7  18       35.40       42.14      1.26 o
  -1  -7  18        0.13        1.07      1.21 o
   0  -7  18       16.59       14.70      1.23 o
   1  -7  18       14.26       10.68      1.49 o
  -4  -6  18        0.06        1.85      1.35 o
  -3  -6  18        8.05       11.80      1.15 o
  -2  -6  18        2.00        4.25      1.16 o
  -1  -6  18        4.06        3.01      1.12 o
   0  -6  18       47.54       45.10      1.23 o
   1  -6  18        2.23        2.49      1.13 o
   2  -6  18        0.01        1.56      1.27 o
   3  -6  18       30.92       25.51      1.33 o
  -5  -5  18        0.50        1.84      1.04 o
  -4  -5  18       14.53       18.27      1.15 o
  -3  -5  18       15.93       16.50      1.13 o
  -2  -5  18       18.58       21.92      1.15 o
  -1  -5  18        1.24        1.36      1.18 o
   0  -5  18       22.16       22.03      1.81 o
   1  -5  18       59.55       54.04      2.30 o
   2  -5  18        2.12        3.72      1.26 o
   3  -5  18       26.88       28.16      1.14 o
   4  -5  18        1.63        1.38      1.15 o
  -5  -4  18        0.90        2.34      1.03 o
  -4  -4  18       13.09       17.48      1.17 o
  -3  -4  18        0.00       -0.05      1.07 o
  -2  -4  18       36.83       34.31      1.24 o
  -1  -4  18       20.29       19.53      1.12 o
   0  -4  18        2.13        2.29      1.19 o
   1  -4  18       98.63      101.42      2.19 o
   2  -4  18       11.20        9.07      1.12 o
   3  -4  18       10.58       14.48      1.07 o
   4  -4  18        0.68        1.47      1.13 o
  -6  -3  18        0.48        2.80      1.42 o
  -5  -3  18        0.98        1.29      1.01 o
  -4  -3  18       50.01       52.35      1.04 o
  -3  -3  18       32.09       31.46      1.18 o
  -2  -3  18       63.77       46.67      1.08 o
  -1  -3  18       23.20       12.90      1.02 o
   0  -3  18       38.98       45.77      1.20 o
   1  -3  18      350.31      353.18      6.02 o
   2  -3  18       76.28       75.65      1.23 o
   3  -3  18       24.45       22.17      1.25 o
   4  -3  18       20.41       21.30      1.13 o
   5  -3  18        3.74        6.61      1.21 o
  -6  -2  18       59.11       53.49      1.25 o
  -5  -2  18       16.94       20.40      1.00 o
  -4  -2  18       49.19       48.71      1.79 o
  -3  -2  18       52.45       54.54      1.06 o
  -2  -2  18        0.20        1.85      1.03 o
  -1  -2  18        8.99       13.67      1.35 o
   0  -2  18        0.59        0.87      1.00 o
   1  -2  18      219.18      181.06      1.76 o
   2  -2  18        0.36        0.09      1.09 o
   3  -2  18       11.44       11.35      1.15 o
   4  -2  18       34.46       42.86      1.22 o
   5  -2  18        7.05        7.86      1.24 o
   6  -2  18        0.08        0.55      1.59 o
  -6  -1  18      120.28      103.04      2.60 o
  -5  -1  18      106.72      100.39      1.23 o
  -4  -1  18        2.24        2.80      1.04 o
  -3  -1  18       12.83       17.75      1.13 o
  -2  -1  18       35.77       40.99      1.07 o
  -1  -1  18       31.21       22.65      1.05 o
   0  -1  18       46.24       40.54      1.52 o
   1  -1  18        7.21        1.63      0.99 o
   2  -1  18       93.39      105.31      1.30 o
   3  -1  18       46.35       45.37      1.25 o
   4  -1  18        0.01        1.44      1.09 o
   5  -1  18       14.86       13.42      1.34 o
   6  -1  18       12.02       20.70      1.49 o
  -6   0  18       90.97       85.36      2.11 o
  -5   0  18        0.68        0.62      1.08 o
  -4   0  18        8.39        7.67      0.99 o
  -3   0  18        9.68        9.15      0.90 o
  -2   0  18        3.88        2.42      1.03 o
  -1   0  18       28.59       16.57      1.23 o
   0   0  18        9.52        6.63      1.18 o
   1   0  18       44.19       57.02      1.37 o
   2   0  18      313.03      295.69      5.32 o
   3   0  18      149.81      166.62      3.07 o
   4   0  18       13.44       11.54      1.16 o
   5   0  18       28.72       28.95      1.41 o
   6   0  18        7.65       10.69      1.53 o
  -6   1  18        7.79       14.51      1.10 o
  -5   1  18        0.39       -0.28      1.00 o
  -4   1  18       37.95       40.30      0.98 o
  -3   1  18        2.81        3.38      0.93 o
  -2   1  18       31.79       27.62      0.92 o
  -1   1  18        0.86        3.60      0.99 o
   0   1  18        0.10        3.47      0.94 o
   1   1  18      419.05      425.83      5.95 o
   2   1  18      268.12      260.51      4.08 o
   3   1  18       36.30       45.15      1.38 o
   4   1  18       66.92       57.71      1.31 o
   5   1  18       59.00       57.96      2.72 o
   6   1  18        6.60        6.04      1.57 o
  -5   2  18       28.13       23.72      1.08 o
  -4   2  18       43.85       49.05      1.68 o
  -3   2  18        8.22        8.99      0.95 o
  -2   2  18        0.57        0.47      0.98 o
  -1   2  18       21.52       28.55      1.05 o
   0   2  18        6.64        7.53      1.67 o
   1   2  18      209.95      209.12      1.35 o
   2   2  18       75.86       75.42      1.16 o
   3   2  18       30.88       31.67      1.31 o
   4   2  18        1.49        1.95      1.25 o
   5   2  18        6.20        5.81      1.47 o
   6   2  18        0.80        1.45      1.61 o
   7   2  18        0.18        1.30      2.42 o
  -5   3  18       29.58       27.71      1.37 o
  -4   3  18       31.02       29.44      1.03 o
  -3   3  18        0.12        0.86      1.04 o
  -2   3  18        2.04        2.43      0.95 o
  -1   3  18       99.75      100.03      1.69 o
   0   3  18      313.15      306.27      3.73 o
   1   3  18        8.84       13.60      1.08 o
   2   3  18        2.91        3.25      1.02 o
   3   3  18       19.78       17.91      1.09 o
   4   3  18       36.93       39.75      1.27 o
   5   3  18       49.37       37.97      1.64 o
   6   3  18        9.77        6.80      1.82 o
  -5   4  18        1.55        3.68      1.19 o
  -4   4  18        0.02        0.76      1.00 o
  -3   4  18        2.08        4.32      1.00 o
  -2   4  18        3.78        5.33      1.10 o
  -1   4  18       36.17       44.68      1.01 o
   0   4  18      202.42      206.09      1.87 o
   1   4  18        1.27        1.35      1.04 o
   2   4  18      302.12      308.20      3.48 o
   3   4  18      136.01      142.39      1.52 o
   4   4  18       43.60       46.16      1.55 o
   5   4  18        2.76        1.56      1.89 o
   6   4  18       11.85        8.39      2.06 o
  -4   5  18       43.02       38.43      1.47 o
  -3   5  18        3.41        2.92      1.01 o
  -2   5  18        2.47        2.16      0.98 o
  -1   5  18       27.65       31.07      1.10 o
   0   5  18       34.05       38.56      1.16 o
   1   5  18      118.70      114.70      1.76 o
   2   5  18        1.59        2.84      1.21 o
   3   5  18       73.33       89.33      1.44 o
   4   5  18       20.88       21.06      1.51 o
   5   5  18        2.26        1.61      1.61 o
   6   5  18        2.48        5.39      2.11 o
  -3   6  18       16.79       10.58      1.03 o
  -2   6  18        4.59        1.78      1.06 o
  -1   6  18       14.99       14.04      1.08 o
   0   6  18        0.01        0.90      1.03 o
   1   6  18       51.86       58.43      1.28 o
   2   6  18        0.44        0.27      1.20 o
   3   6  18       28.87       21.47      1.39 o
   4   6  18       18.09       18.22      1.58 o
   5   6  18        0.75        1.51      1.70 o
   6   6  18        0.79        2.02      3.50 o
  -2   7  18        2.00        1.28      1.09 o
  -1   7  18       13.99       11.34      1.02 o
   0   7  18        1.63        3.14      1.12 o
   1   7  18       55.27       61.89      1.39 o
   2   7  18       14.80       19.03      1.36 o
   3   7  18       13.31       15.55      1.55 o
   4   7  18        3.11        3.02      1.61 o
   5   7  18        0.43        1.33      1.92 o
   0   8  18        4.34        5.33      1.25 o
   1   8  18       38.34       43.31      1.29 o
   2   8  18        8.76        9.07      1.47 o
   3   8  18        9.93       10.44      1.74 o
  -2  -7  19        9.84       12.92      2.42 o
  -1  -7  19        3.13        4.23      1.26 o
   0  -7  19        5.77        8.84      1.73 o
  -4  -6  19        8.34        6.64      1.73 o
  -3  -6  19       18.10       16.99      1.24 o
  -2  -6  19       58.53       56.28      1.29 o
  -1  -6  19       28.97       21.77      1.23 o
   0  -6  19        3.49        2.92      1.19 o
   1  -6  19       16.53       15.42      1.28 o
   2  -6  19        0.36        3.46      1.09 o
  -4  -5  19       15.12       18.31      1.18 o
  -3  -5  19        2.05        2.19      1.11 o
  -2  -5  19       86.05       86.56      1.34 o
  -1  -5  19        2.97        2.47      1.13 o
   0  -5  19        0.09        1.13      1.25 o
   1  -5  19        0.87        1.05      1.15 o
   2  -5  19       22.26       20.93      1.32 o
   3  -5  19        0.00        0.80      1.11 o
  -5  -4  19        0.26        0.34      1.02 o
  -4  -4  19       20.25       22.30      1.30 o
  -3  -4  19       11.66       12.65      1.15 o
  -2  -4  19        6.98        9.86      1.06 o
  -1  -4  19       20.15       17.86      1.10 o
   0  -4  19       23.11       25.52      1.15 o
   1  -4  19        0.87        3.86      1.17 o
   2  -4  19       85.18       79.08      1.99 o
   3  -4  19        1.80        1.11      1.09 o
   4  -4  19        0.02       -0.16      1.12 o
  -5  -3  19       16.86       12.35      1.04 o
  -4  -3  19       38.86       44.88      1.03 o
  -3  -3  19        0.00        1.35      1.06 o
  -2  -3  19       97.38      113.33      1.76 o
  -1  -3  19       71.92       70.48      1.98 o
   0  -3  19      168.26      167.52      2.07 o
   1  -3  19       38.29       36.06      1.71 o
   2  -3  19       36.43       30.07      1.31 o
   3  -3  19        0.57        1.62      1.18 o
   4  -3  19        0.12        1.08      1.16 o
   5  -3  19        1.58        1.17      1.26 o
  -6  -2  19        0.57        2.92      1.19 o
  -5  -2  19       59.40       54.53      1.57 o
  -4  -2  19      162.38      184.17      2.43 o
  -3  -2  19        0.05        1.76      1.25 o
  -2  -2  19       13.46       26.48      1.11 o
  -1  -2  19       33.05       35.61      1.30 o
   0  -2  19       39.75       54.36      1.61 o
   1  -2  19       13.80       10.37      1.20 o
   2  -2  19        2.68        2.57      1.07 o
   3  -2  19        2.36        2.65      1.15 o
   4  -2  19       43.54       49.34      1.21 o
   5  -2  19        4.05        3.41      1.32 o
  -6  -1  19       21.16       24.55      1.14 o
  -5  -1  19       29.04       36.92      1.09 o
  -4  -1  19      132.33      127.56      1.58 o
  -3  -1  19       19.19       20.55      0.95 o
  -2  -1  19        1.10        0.32      0.89 o
  -1  -1  19       17.46       18.82      1.08 o
   0  -1  19       22.24       18.02      1.08 o
   1  -1  19       36.25       30.72      1.21 o
   2  -1  19        0.01       -0.27      1.04 o
   3  -1  19       18.88       20.81      1.26 o
   4  -1  19       10.11       16.05      1.23 o
   5  -1  19        1.66        0.75      1.35 o
   6  -1  19        2.64        5.77      2.23 o
  -6   0  19       40.15       44.99      1.93 o
  -5   0  19      142.74      146.75      3.88 o
  -4   0  19      104.83      100.88      1.10 o
  -3   0  19        9.60       11.13      0.93 o
  -2   0  19        2.71        5.19      0.89 o
  -1   0  19       48.84       32.67      1.05 o
   0   0  19      191.45      194.37      2.60 o
   1   0  19       69.21       73.83      2.07 o
   2   0  19       25.05       27.13      1.26 o
   3   0  19        1.02        2.18      1.25 o
   4   0  19       10.01       16.35      1.17 o
   5   0  19        0.30        0.36      1.36 o
   6   0  19        4.14        4.97      1.55 o
  -5   1  19       32.56       34.66      1.19 o
  -4   1  19        6.29        4.44      0.97 o
  -3   1  19      200.11      194.38      3.04 o
  -2   1  19        0.33        1.61      1.09 o
  -1   1  19       85.86      104.58      1.75 o
   0   1  19       73.95       83.07      1.85 o
   1   1  19       66.15       68.39      1.51 o
   2   1  19        7.04        7.78      1.08 o
   3   1  19       75.51       75.11      1.41 o
   4   1  19       78.09       72.01      1.36 o
   5   1  19       27.15       27.27      1.85 o
   6   1  19        5.69        7.23      1.53 o
  -5   2  19       15.49       15.14      1.10 o
  -4   2  19       14.85       12.79      1.14 o
  -3   2  19       20.86       29.94      0.99 o
  -2   2  19        1.60        3.12      0.89 o
  -1   2  19        4.35        5.43      1.02 o
   0   2  19       28.30       27.95      1.09 o
   1   2  19       31.58       21.16      1.02 o
   2   2  19       11.34       12.13      1.09 o
   3   2  19        5.27        3.87      1.24 o
   4   2  19       86.66       85.52      1.43 o
   5   2  19        0.01       -0.75      1.37 o
   6   2  19        8.19        8.82      1.65 o
  -5   3  19        3.79        4.52      1.08 o
  -4   3  19        0.09        0.46      1.03 o
  -3   3  19        9.29        7.09      1.10 o
  -2   3  19       13.88       12.21      0.92 o
  -1   3  19        0.60        1.46      0.96 o
   0   3  19       34.17       36.30      1.03 o
   1   3  19      492.69      475.26      4.25 o
   2   3  19      129.42      132.11      1.37 o
   3   3  19        5.15        2.58      1.14 o
   4   3  19       39.52       44.40      1.33 o
   5   3  19        5.81        4.21      1.55 o
   6   3  19        1.40        3.37      2.05 o
  -4   4  19       15.28       12.21      1.11 o
  -3   4  19        3.49        3.08      1.12 o
  -2   4  19      164.53      160.69      2.58 o
  -1   4  19        4.21        4.01      0.97 o
   0   4  19      199.17      197.10      3.46 o
   1   4  19        0.04        1.26      1.03 o
   2   4  19      290.73      289.56      2.36 o
   3   4  19        9.18        4.87      1.24 o
   4   4  19        3.49        2.68      1.46 o
   5   4  19        0.12        2.66      1.97 o
   6   4  19        0.57        1.24      1.85 o
  -4   5  19       21.93       13.33      1.09 o
  -3   5  19       11.27       15.11      1.17 o
  -2   5  19       36.80       38.69      1.14 o
  -1   5  19       29.03       28.41      1.16 o
   0   5  19        4.60        5.42      1.06 o
   1   5  19       52.01       55.61      1.57 o
   2   5  19       36.84       35.93      1.19 o
   3   5  19        0.68        3.50      1.27 o
   4   5  19       15.31       17.57      1.44 o
   5   5  19       28.82       20.74      2.13 o
   6   5  19        0.04        1.69      2.23 o
  -3   6  19        0.22        1.56      1.15 o
  -2   6  19        6.27        6.65      1.06 o
  -1   6  19       15.02       16.20      1.08 o
   0   6  19        8.60        8.07      1.05 o
   1   6  19        5.12       10.86      1.15 o
   2   6  19       47.28       43.88      1.24 o
   3   6  19       50.39       58.44      1.46 o
   4   6  19       20.94       19.14      1.55 o
   5   6  19        0.16        0.94      1.72 o
  -1   7  19       12.49       12.90      1.18 o
   0   7  19       17.62       15.15      1.27 o
   1   7  19        1.58        4.26      1.13 o
   2   7  19       41.51       40.72      1.34 o
   3   7  19       54.07       47.38      1.83 o
   4   7  19       24.96       12.11      1.68 o
   1   8  19        2.50        0.70      1.37 o
   2   8  19       14.69       18.76      1.53 o
  -3  -6  20        3.25        3.28      1.25 o
  -2  -6  20        0.03        1.48      1.22 o
  -1  -6  20       10.89       15.43      1.31 o
   0  -6  20        1.54        6.38      1.35 o
   1  -6  20       26.57       26.37      1.42 o
  -4  -5  20       11.33        9.89      1.87 o
  -3  -5  20       12.73       14.92      1.27 o
  -2  -5  20       30.81       30.45      1.26 o
  -1  -5  20        0.00        1.01      1.33 o
   0  -5  20        1.61        2.36      1.21 o
   1  -5  20       44.80       43.11      1.32 o
   2  -5  20       30.71       22.89      1.31 o
   3  -5  20        3.55        0.10      1.08 o
  -5  -4  20        3.29        3.46      2.38 o
  -4  -4  20        0.18        3.06      1.18 o
  -3  -4  20        0.86        4.32      1.17 o
  -2  -4  20       84.57       79.98      1.46 o
  -1  -4  20       29.62       29.97      1.17 o
   0  -4  20       69.63       62.11      1.19 o
   1  -4  20       14.78       17.72      1.13 o
   2  -4  20        1.71        0.86      1.16 o
   3  -4  20       10.91        5.34      1.10 o
   4  -4  20        8.50        7.90      1.22 o
  -5  -3  20       14.05       12.39      1.19 o
  -4  -3  20       10.28        8.61      1.03 o
  -3  -3  20       15.33       18.08      1.09 o
  -2  -3  20       45.20       42.21      1.70 o
  -1  -3  20        0.12        0.93      1.08 o
   0  -3  20        2.90        3.87      1.07 o
   1  -3  20       56.02       60.15      1.35 o
   2  -3  20        5.75        7.55      1.17 o
   3  -3  20        1.77        4.68      1.15 o
   4  -3  20        0.63        0.08      1.12 o
  -5  -2  20        3.12        0.41      1.05 o
  -4  -2  20       44.15       31.33      1.03 o
  -3  -2  20       66.01       62.96      1.08 o
  -2  -2  20       56.38       56.34      1.55 o
  -1  -2  20       18.22       21.33      1.07 o
   0  -2  20       12.23       13.88      1.10 o
   1  -2  20        1.37        6.75      1.08 o
   2  -2  20       51.46       51.74      1.80 o
   3  -2  20        5.38        4.99      1.24 o
   4  -2  20        9.17        7.89      1.10 o
   5  -2  20        8.67        7.90      1.28 o
  -5  -1  20        0.01        1.36      1.01 o
  -4  -1  20       16.18       18.56      1.03 o
  -3  -1  20        0.09        1.76      0.96 o
  -2  -1  20       10.59       13.35      1.01 o
  -1  -1  20        2.28        2.04      1.07 o
   0  -1  20        0.73        3.24      1.06 o
   1  -1  20        0.34        1.47      1.05 o
   2  -1  20       60.40       57.72      1.40 o
   3  -1  20       14.25       14.12      1.22 o
   4  -1  20       27.59       20.13      1.19 o
   5  -1  20       27.03       26.22      1.36 o
  -5   0  20       82.73       77.64      3.40 o
  -4   0  20       11.45       14.10      0.99 o
  -3   0  20       38.51       33.91      1.37 o
  -2   0  20        7.89        8.43      1.00 o
  -1   0  20       29.44       28.16      1.05 o
   0   0  20       26.70       27.77      1.06 o
   1   0  20        8.18       10.79      1.13 o
   2   0  20      121.10      128.41      2.87 o
   3   0  20       15.08       16.12      1.21 o
   4   0  20       17.11       16.21      1.20 o
   5   0  20       40.17       34.80      1.57 o
   6   0  20        8.01        8.43      1.53 o
  -5   1  20       96.65       90.41      1.78 o
  -4   1  20       35.30       32.28      1.09 o
  -3   1  20        0.17        1.64      0.93 o
  -2   1  20        0.54        1.69      0.94 o
  -1   1  20        1.77        1.47      0.92 o
   0   1  20       12.45       15.95      1.00 o
   1   1  20       34.95       35.42      1.45 o
   2   1  20        1.42        1.89      1.24 o
   3   1  20       28.99       27.38      1.27 o
   4   1  20       13.07       10.71      1.42 o
   5   1  20       27.02       30.16      1.62 o
   6   1  20       35.69       31.56      1.73 o
  -5   2  20       33.55       35.66      2.26 o
  -4   2  20       12.13       10.97      1.16 o
  -3   2  20       22.64       18.67      0.98 o
  -2   2  20       10.73       11.96      0.98 o
  -1   2  20       10.39        8.01      1.00 o
   0   2  20       16.16       14.99      0.97 o
   1   2  20        1.13        0.94      1.00 o
   2   2  20       53.44       55.89      1.13 o
   3   2  20      137.12      127.87      1.45 o
   4   2  20        7.58        6.66      1.51 o
   5   2  20       10.94       16.71      1.59 o
   6   2  20       14.82       11.74      1.74 o
  -4   3  20       55.41       56.46      2.41 o
  -3   3  20       60.77       58.84      1.22 o
  -2   3  20       22.82       24.48      1.03 o
  -1   3  20       31.12       35.13      1.00 o
   0   3  20        2.75        3.59      1.07 o
   1   3  20       25.30       26.75      1.08 o
   2   3  20       21.41       20.85      1.16 o
   3   3  20      172.38      180.13      1.82 o
   4   3  20       60.92       56.65      1.34 o
   5   3  20        0.17        1.85      1.66 o
   6   3  20       12.17        7.79      1.73 o
  -4   4  20       62.73       62.71      1.97 o
  -3   4  20       82.86       76.20      1.77 o
  -2   4  20        6.19        4.49      1.07 o
  -1   4  20       68.76       66.30      1.51 o
   0   4  20        4.81        5.68      1.04 o
   1   4  20       21.36       23.11      1.14 o
   2   4  20       62.55       63.07      1.28 o
   3   4  20        3.51        3.74      1.24 o
   4   4  20        0.90        0.32      1.25 o
   5   4  20        0.18        1.18      1.98 o
   6   4  20        1.26        3.40      1.90 o
  -3   5  20        9.57        8.50      1.04 o
  -2   5  20        5.15        3.07      1.06 o
  -1   5  20       18.35       17.67      1.24 o
   0   5  20        5.97        7.49      1.09 o
   1   5  20       84.76       92.99      1.21 o
   2   5  20       25.91       24.29      1.13 o
   3   5  20       16.26       11.78      1.27 o
   4   5  20       41.16       34.07      1.57 o
   5   5  20      112.58      102.78      3.50 o
  -2   6  20       12.70       18.66      1.19 o
  -1   6  20       16.20       13.26      1.11 o
   0   6  20        6.27       10.40      1.17 o
   1   6  20        1.43        5.44      1.12 o
   2   6  20       11.28        9.82      1.26 o
   3   6  20        0.00        1.07      1.33 o
   4   6  20       26.77       26.68      1.66 o
   5   6  20       39.26       31.62      1.87 o
  -1   7  20       11.93       10.31      1.13 o
   0   7  20        0.05        2.02      1.17 o
   1   7  20        4.26        7.02      1.16 o
   2   7  20       15.38       13.03      1.30 o
   3   7  20       15.90       16.26      1.63 o
   4   7  20        1.08        3.91      1.77 o
  -1  -6  21        0.07        0.94      1.48 o
   0  -6  21       14.50       10.95      1.34 o
  -3  -5  21        7.91        6.77      1.19 o
  -2  -5  21       30.83       36.85      1.78 o
  -1  -5  21       93.57      104.92      4.05 o
   0  -5  21       55.32       48.16      1.23 o
   1  -5  21       24.17       18.81      1.25 o
   2  -5  21        0.00        0.26      1.24 o
  -4  -4  21       60.95       53.04      1.15 o
  -3  -4  21        2.30        1.12      1.30 o
  -2  -4  21        1.05        0.28      1.12 o
  -1  -4  21      290.15      290.85      5.61 o
   0  -4  21       15.66       14.45      1.12 o
   1  -4  21       77.62       68.12      2.09 o
   2  -4  21        0.14        1.66      1.20 o
   3  -4  21       12.24       14.46      1.16 o
  -4  -3  21       10.65       10.77      1.02 o
  -3  -3  21        5.43        7.21      1.24 o
  -2  -3  21        2.71        2.63      1.10 o
  -1  -3  21      106.39      104.83      1.57 o
   0  -3  21        8.90       12.52      1.13 o
   1  -3  21        1.21        3.13      1.21 o
   2  -3  21       28.71       34.33      1.24 o
   3  -3  21        0.53        2.20      1.24 o
   4  -3  21        0.02        2.70      1.19 o
  -5  -2  21       16.80       22.24      1.10 o
  -4  -2  21       48.14       38.86      1.09 o
  -3  -2  21       21.82       21.48      1.00 o
  -2  -2  21        0.55        1.16      1.41 o
  -1  -2  21       60.86       50.87      1.14 o
   0  -2  21       51.44       54.38      1.52 o
   1  -2  21       36.06       34.15      1.32 o
   2  -2  21        5.90        6.76      1.08 o
   3  -2  21        1.61        2.32      1.26 o
   4  -2  21        1.01        3.80      1.15 o
  -5  -1  21        9.96        8.01      1.13 o
  -4  -1  21        1.18        1.68      0.99 o
  -3  -1  21      302.58      318.40      2.19 o
  -2  -1  21        1.23        2.93      0.94 o
  -1  -1  21        7.39       10.79      1.06 o
   0  -1  21        9.05       16.64      1.06 o
   1  -1  21       28.98       33.08      1.19 o
   2  -1  21        2.33        2.49      1.13 o
   3  -1  21       10.22        9.42      1.18 o
   4  -1  21        6.25        4.95      1.39 o
   5  -1  21        5.60        3.23      1.42 o
  -5   0  21        6.59        4.14      1.28 o
  -4   0  21       54.87       53.66      1.35 o
  -3   0  21       77.41       84.72      2.21 o
  -2   0  21       25.12       26.12      1.28 o
  -1   0  21        1.47        2.00      1.04 o
   0   0  21       88.44      109.00      2.57 o
   1   0  21        0.25        0.69      1.18 o
   2   0  21       21.42       20.00      1.19 o
   3   0  21        0.04        0.37      1.18 o
   4   0  21       49.55       39.53      1.32 o
   5   0  21        4.44        5.88      1.55 o
  -5   1  21        8.13        9.36      1.11 o
  -4   1  21       36.74       40.67      1.27 o
  -3   1  21        2.93        4.43      0.97 o
  -2   1  21        0.83        2.27      0.96 o
  -1   1  21       20.21       22.69      0.98 o
   0   1  21       16.32       18.19      1.05 o
   1   1  21        5.57        5.50      1.03 o
   2   1  21       44.36       45.77      1.18 o
   3   1  21        0.84        2.06      1.23 o
   4   1  21        3.66        5.65      1.31 o
   5   1  21        2.42        0.92      1.53 o
  -4   2  21       10.83       16.87      1.40 o
  -3   2  21        6.75        4.76      0.97 o
  -2   2  21      121.69      115.34      1.83 o
  -1   2  21       47.20       41.48      1.22 o
   0   2  21       14.52       16.31      1.30 o
   1   2  21       15.66       20.20      1.03 o
   2   2  21       37.71       39.71      1.30 o
   3   2  21        6.37        5.05      1.20 o
   4   2  21        4.00        4.12      1.45 o
   5   2  21        0.06        1.55      1.74 o
  -4   3  21        6.09        7.06      1.14 o
  -3   3  21       10.61       10.61      1.12 o
  -2   3  21       27.16       26.67      1.06 o
  -1   3  21       35.47       30.07      1.04 o
   0   3  21       83.35       75.30      1.33 o
   1   3  21      178.55      174.99      2.47 o
   2   3  21       26.99       24.25      1.18 o
   3   3  21       34.03       44.08      1.42 o
   4   3  21        6.53        8.33      1.38 o
   5   3  21        1.36        4.58      1.71 o
  -3   4  21       11.64       13.05      1.17 o
  -2   4  21        0.78        2.16      0.98 o
  -1   4  21        6.91        6.34      1.04 o
   0   4  21       51.82       56.85      1.41 o
   1   4  21       15.27       16.81      1.11 o
   2   4  21       17.63       21.42      1.18 o
   3   4  21       15.82       24.54      1.28 o
   4   4  21        0.25        1.96      1.48 o
   5   4  21        1.93        1.43      2.08 o
  -3   5  21        0.27        1.14      1.15 o
  -2   5  21        0.02        0.92      1.10 o
  -1   5  21        0.08        1.77      1.10 o
   0   5  21       53.02       57.79      1.17 o
   1   5  21       45.59       37.80      1.22 o
   2   5  21        6.16        6.49      1.17 o
   3   5  21       38.10       38.85      1.38 o
   4   5  21       17.27       14.40      1.55 o
   5   5  21        0.01        2.46      1.79 o
  -2   6  21        8.44        7.39      1.46 o
  -1   6  21       12.06       15.64      1.24 o
   0   6  21        0.81        4.41      1.25 o
   1   6  21       38.67       30.10      1.20 o
   2   6  21        3.58        4.15      1.25 o
   3   6  21        0.03        0.47      1.37 o
   4   6  21       15.72       24.76      1.59 o
   0   7  21        1.34        1.83      1.27 o
   1   7  21       18.02       15.50      1.29 o
   2   7  21        6.39        5.17      1.35 o
   3   7  21        0.06        1.85      2.23 o
  -2  -5  22        1.99        1.51      1.29 o
  -1  -5  22        9.50        7.78      1.30 o
   0  -5  22       53.94       63.15      1.42 o
   1  -5  22      101.43       98.55      2.01 o
  -3  -4  22        0.37        1.98      1.22 o
  -2  -4  22        2.30        4.19      1.14 o
  -1  -4  22       16.76       16.82      1.23 o
   0  -4  22        0.00        1.16      1.13 o
   1  -4  22       20.70       10.84      1.15 o
   2  -4  22        1.28       -0.66      1.29 o
  -4  -3  22        0.60        0.25      1.13 o
  -3  -3  22        2.66        3.15      1.12 o
  -2  -3  22        4.21        4.15      1.15 o
  -1  -3  22       16.64       22.39      1.46 o
   0  -3  22       12.04        9.45      1.16 o
   1  -3  22       67.21       64.88      1.27 o
   2  -3  22       79.97       75.36      1.67 o
   3  -3  22        8.96        7.70      1.28 o
  -4  -2  22        7.25        6.11      1.10 o
  -3  -2  22        0.00       -0.09      1.16 o
  -2  -2  22       15.10       25.07      1.39 o
  -1  -2  22       45.71       42.00      1.21 o
   0  -2  22        7.74        9.87      1.09 o
   1  -2  22       35.21       35.94      1.25 o
   2  -2  22       18.78       22.47      1.24 o
   3  -2  22        8.69        8.02      1.25 o
   4  -2  22        0.01        1.76      1.17 o
  -4  -1  22       53.70       53.37      1.10 o
  -3  -1  22        2.91        2.70      1.02 o
  -2  -1  22       66.33       68.51      1.15 o
  -1  -1  22        7.68        7.78      1.08 o
   0  -1  22        0.64        3.46      1.10 o
   1  -1  22        3.81        3.62      1.62 o
   2  -1  22        7.51        6.12      1.13 o
   3  -1  22        3.21        4.05      1.21 o
   4  -1  22        5.47        6.00      1.27 o
  -4   0  22       16.87       11.81      1.18 o
  -3   0  22       43.73       37.57      1.14 o
  -2   0  22       29.98       29.08      1.12 o
  -1   0  22        2.04        3.92      0.97 o
   0   0  22      102.48      102.60      1.55 o
   1   0  22        3.13        4.53      1.09 o
   2   0  22        7.23        6.16      1.23 o
   3   0  22       63.49       54.45      1.34 o
   4   0  22        1.15        2.59      1.20 o
   5   0  22        8.12        1.94      1.58 o
  -4   1  22        7.93       15.35      1.81 o
  -3   1  22       13.60       16.40      0.99 o
  -2   1  22        0.97        1.75      0.99 o
  -1   1  22       10.60       10.01      1.03 o
   0   1  22       89.24       93.76      2.02 o
   1   1  22       21.31       21.54      1.00 o
   2   1  22        0.19        1.37      1.31 o
   3   1  22       68.87       68.10      1.43 o
   4   1  22       24.44       21.20      1.35 o
   5   1  22        3.36        0.33      1.56 o
  -4   2  22       28.72       35.11      1.33 o
  -3   2  22       28.10       37.97      1.07 o
  -2   2  22        0.14        0.86      0.97 o
  -1   2  22       25.75       26.36      1.04 o
   0   2  22       58.19       61.08      1.69 o
   1   2  22       24.07       22.24      1.05 o
   2   2  22        3.95        6.12      1.27 o
   3   2  22       17.89       24.48      1.19 o
   4   2  22        1.49        1.74      1.42 o
   5   2  22        1.53        1.98      1.67 o
  -3   3  22        5.06        5.87      1.19 o
  -2   3  22        4.36        3.71      1.08 o
  -1   3  22       46.11       48.41      1.11 o
   0   3  22        4.99        6.48      1.05 o
   1   3  22       13.30       14.80      1.07 o
   2   3  22       38.03       42.62      1.28 o
   3   3  22        3.86        2.17      1.30 o
   4   3  22       11.20       11.17      1.33 o
   5   3  22       14.73       11.19      1.52 o
  -3   4  22       12.12        9.27      1.14 o
  -2   4  22       28.28       33.86      1.20 o
  -1   4  22        7.11        7.28      1.06 o
   0   4  22        9.45        8.57      1.16 o
   1   4  22       40.91       40.68      1.13 o
   2   4  22       45.27       45.37      1.25 o
   3   4  22       27.48       35.13      1.28 o
   4   4  22       34.80       31.14      1.50 o
   5   4  22        2.36        1.26      2.16 o
  -2   5  22       31.54       29.99      1.14 o
  -1   5  22        0.17       -0.14      1.24 o
   0   5  22        0.83        0.05      1.12 o
   1   5  22       24.15       15.83      1.12 o
   2   5  22        0.51        1.36      1.15 o
   3   5  22        0.13        2.18      1.34 o
   4   5  22       27.98       31.70      1.66 o
  -1   6  22        0.03        0.82      1.08 o
   0   6  22        0.00        0.76      1.28 o
   1   6  22       13.57       13.84      1.24 o
   2   6  22       11.34       10.19      1.33 o
   3   6  22        3.12        2.61      1.41 o
  -2  -4  23       10.90        9.54      1.17 o
  -1  -4  23        3.28        3.54      1.20 o
   0  -4  23        1.53        6.51      1.21 o
   1  -4  23       26.87       29.14      1.25 o
  -3  -3  23      143.38      119.33      1.44 o
  -2  -3  23       20.76       10.84      1.15 o
  -1  -3  23        6.55        8.22      1.13 o
   0  -3  23       53.04       64.83      1.50 o
   1  -3  23       13.35       14.52      1.27 o
   2  -3  23        2.06        5.22      1.27 o
   3  -3  23        3.43        2.15      1.26 o
  -4  -2  23      113.67       96.40      3.52 o
  -3  -2  23       60.19       58.36      1.74 o
  -2  -2  23        6.29        3.49      1.17 o
  -1  -2  23        0.26        1.33      1.15 o
   0  -2  23       89.54       84.34      1.41 o
   1  -2  23        2.44        2.39      1.12 o
   2  -2  23        0.69        2.44      1.24 o
   3  -2  23        0.90        4.47      1.28 o
  -4  -1  23       70.68       64.62      2.60 o
  -3  -1  23       32.16       39.41      1.57 o
  -2  -1  23        0.03        0.09      0.99 o
  -1  -1  23        0.05        1.42      1.08 o
   0  -1  23       22.66       22.28      1.24 o
   1  -1  23       26.36       31.20      1.19 o
   2  -1  23       26.25       28.54      1.74 o
   3  -1  23        2.98        3.27      1.24 o
   4  -1  23        1.16        2.97      1.24 o
  -4   0  23       17.02        9.74      1.28 o
  -3   0  23        0.85        0.74      1.14 o
  -2   0  23       91.78       98.00      1.13 o
  -1   0  23       11.00       14.67      1.05 o
   0   0  23        1.59        3.20      1.12 o
   1   0  23       77.00       76.05      1.91 o
   2   0  23       11.37       17.09      1.13 o
   3   0  23        2.20        2.06      1.24 o
   4   0  23       14.41       16.63      1.47 o
  -4   1  23       19.78       17.34      1.10 o
  -3   1  23       28.90       24.31      1.22 o
  -2   1  23      125.88      132.56      2.93 o
  -1   1  23        9.60       10.20      1.02 o
   0   1  23       61.93       53.35      1.18 o
   1   1  23       88.50       91.13      1.92 o
   2   1  23        4.58        7.93      1.22 o
   3   1  23        0.37        0.13      1.23 o
   4   1  23        6.09        8.86      1.40 o
  -3   2  23       12.01       12.44      1.14 o
  -2   2  23       27.58       33.50      1.12 o
  -1   2  23        1.03        1.82      1.47 o
   0   2  23        0.96        1.69      1.10 o
   1   2  23       38.08       35.55      1.07 o
   2   2  23       24.70       24.81      1.14 o
   3   2  23        1.67        3.43      1.15 o
   4   2  23        3.40        3.86      1.32 o
  -3   3  23        0.26        0.96      1.16 o
  -2   3  23        0.00        2.13      1.06 o
  -1   3  23       42.81       45.49      1.15 o
   0   3  23        5.22        5.06      1.03 o
   1   3  23        2.78        0.67      1.03 o
   2   3  23       37.38       43.09      1.26 o
   3   3  23       11.10       18.66      1.36 o
   4   3  23       17.51       14.85      1.32 o
  -2   4  23       14.62       10.04      1.12 o
  -1   4  23       29.55       29.83      1.12 o
   0   4  23       15.64       13.13      1.11 o
   1   4  23        1.22        3.72      1.18 o
   2   4  23       43.26       40.46      1.27 o
   3   4  23       10.48       16.56      1.27 o
   4   4  23        1.93        3.85      1.36 o
  -1   5  23        0.42        0.64      1.23 o
   0   5  23        9.12        7.17      1.12 o
   1   5  23        0.06        0.47      1.11 o
   2   5  23       31.25       27.94      1.32 o
   3   5  23       23.74       25.48      1.36 o
   1   6  23        0.50        1.28      1.22 o
   2   6  23        0.78        2.77      1.24 o
  -2  -3  24        8.74       11.93      1.30 o
  -1  -3  24        0.04        0.53      1.15 o
   0  -3  24        6.55        5.27      1.19 o
   1  -3  24       12.14       13.36      1.27 o
   2  -3  24        8.13       11.83      1.42 o
  -3  -2  24        7.76        5.41      1.07 o
  -2  -2  24        3.64        5.80      1.17 o
  -1  -2  24        4.25        3.32      1.19 o
   0  -2  24       30.02       26.45      1.62 o
   1  -2  24       12.54        8.42      1.22 o
   2  -2  24       26.92       17.95      1.26 o
   3  -2  24       63.62       61.07      1.60 o
  -3  -1  24        0.92        3.90      1.09 o
  -2  -1  24       34.27       42.23      1.16 o
  -1  -1  24        0.01        1.92      1.18 o
   0  -1  24       24.28       18.78      1.24 o
   1  -1  24       55.82       48.93      1.38 o
   2  -1  24       23.10       16.18      1.34 o
   3  -1  24       77.01       81.19      2.56 o
  -3   0  24       45.02       49.13      1.17 o
  -2   0  24        6.47        7.22      1.07 o
  -1   0  24       49.83       48.34      1.10 o
   0   0  24        6.80        8.19      1.05 o
   1   0  24       11.71       10.28      1.17 o
   2   0  24        7.24        7.62      1.19 o
   3   0  24        0.68        4.15      1.42 o
   4   0  24       38.28       27.64      1.68 o
  -3   1  24        0.53        3.36      1.05 o
  -2   1  24        0.02        2.04      1.06 o
  -1   1  24       41.73       41.46      1.18 o
   0   1  24       30.49       32.72      1.04 o
   1   1  24        4.45        6.10      1.08 o
   2   1  24        0.12       -0.48      1.23 o
   3   1  24        1.27        3.65      1.26 o
   4   1  24        0.52       -0.26      1.43 o
  -3   2  24       20.07       25.03      1.57 o
  -2   2  24        5.32        5.27      1.17 o
  -1   2  24       12.25       13.99      1.04 o
   0   2  24        3.52        3.32      1.04 o
   1   2  24       62.21       59.60      1.35 o
   2   2  24       22.80       21.93      1.13 o
   3   2  24        0.00        1.93      1.24 o
   4   2  24        0.57        2.26      1.33 o
  -2   3  24       55.92       56.73      1.28 o
  -1   3  24        3.77        4.47      1.07 o
   0   3  24       57.26       52.19      1.15 o
   1   3  24        0.11        1.55      1.05 o
   2   3  24       60.75       46.86      1.20 o
   3   3  24       20.85       18.36      1.24 o
   4   3  24        4.02        3.25      1.41 o
  -1   4  24       23.83       21.84      1.12 o
   0   4  24        0.60       -0.16      1.13 o
   1   4  24       56.04       62.39      1.28 o
   2   4  24       39.89       36.92      1.31 o
   3   4  24       19.37       15.03      1.42 o
   0   5  24       14.05        9.90      1.23 o
   1   5  24        0.46        3.41      1.16 o
   2   5  24       18.58       20.30      1.40 o
  -2  -2  25       11.92       13.39      1.54 o
  -1  -2  25        4.44        4.06      1.23 o
   0  -2  25        7.80        9.40      1.33 o
   1  -2  25        1.93        5.87      1.19 o
   2  -2  25        8.74       17.41      2.47 o
  -2  -1  25       92.35       90.23      1.24 o
  -1  -1  25       21.71       20.52      1.05 o
   0  -1  25        0.49        2.73      1.24 o
   1  -1  25        0.36        3.20      1.29 o
   2  -1  25        1.76        5.59      1.37 o
  -2   0  25       35.85       32.67      1.13 o
  -1   0  25       17.53       16.91      1.04 o
   0   0  25       10.43        9.53      1.10 o
   1   0  25       32.73       35.06      1.20 o
   2   0  25       10.16       14.31      1.29 o
   3   0  25       25.08       29.97      1.44 o
  -2   1  25        3.52        2.39      1.18 o
  -1   1  25        7.12        6.75      1.16 o
   0   1  25        1.47        1.61      1.06 o
   1   1  25       10.00       12.22      1.11 o
   2   1  25       20.38       28.04      1.23 o
   3   1  25        2.62        6.40      1.36 o
  -2   2  25       89.14       69.24      1.47 o
  -1   2  25      113.62      111.43      1.68 o
   0   2  25       21.52       21.30      1.34 o
   1   2  25        2.91        5.10      1.35 o
   2   2  25       24.47       27.75      1.26 o
   3   2  25        4.85        8.33      1.26 o
  -1   3  25      149.26      128.11      2.89 o
   0   3  25       37.12       33.28      1.15 o
   1   3  25       22.56       17.23      1.20 o
   2   3  25        7.13       10.25      1.40 o
   3   3  25        2.02        3.88      1.37 o
   0   4  25        0.87        2.72      1.26 o
   1   4  25        0.80        3.18      1.17 o
   2   4  25       33.25       29.79      1.28 o
   0  -1  26       10.39       15.49      1.31 o
   1  -1  26        5.53        4.95      1.22 o
  -1   0  26       22.17       14.98      1.13 o
   0   0  26        2.49        1.98      1.18 o
   1   0  26       11.03        8.09      1.40 o
  -1   1  26       23.13       18.30      1.36 o
   0   1  26       26.36       26.51      1.10 o
   1   1  26       14.22       14.94      1.25 o
   2   1  26       14.47        6.99      1.13 o
   0   2  26       53.11       55.64      2.26 o
   1   2  26       86.73       87.08      1.36 o
   2   2  26       11.85       12.94      1.23 o
   1   3  26        0.10        0.54      3.01 o
 
